# Supplementary material for: Synthesis and thermodynamic properties of arsenate and sulfate-arsenate ettringite structure phases
Source: PLoS One. 2017 Jul 31;12(7):e0182160. doi: 10.1371/journal.pone.0182160 (PMC5536735; doi:10.1371/journal.pone.0182160)
Supplement: S1 File — a, b, c, d, e, f, g, and h correspond to the samples with Xsolid of 0, 0.04, 0.09, 0.12, 0.30, 0.53, 0.65, and 1.00, respectively. (ZIP) [file pone.0182160.s001.zip › S1_File/a.xls]

## Sheet: Sheet1
Angle	Intensity
5	0
5.02626	20
5.05252	0
5.07878	0
5.10504	58
5.1313	51
5.15756	0
5.18382	59
5.21008	24
5.23635	0
5.26261	0
5.28887	18
5.31513	0
5.34139	0
5.36765	25
5.39391	13
5.42017	56
5.44643	1
5.47269	55
5.49895	12
5.52521	49
5.55147	0
5.57773	70
5.60399	15
5.63025	0
5.65651	0
5.68278	39
5.70904	45
5.7353	83
5.76156	12
5.78782	25
5.81408	83
5.84034	0
5.8666	39
5.89286	21
5.91912	118
5.94538	60
5.97164	53
5.9979	71
6.02416	50
6.05042	42
6.07668	59
6.10294	1
6.1292	79
6.15547	87
6.18173	30
6.20799	150
6.23425	109
6.26051	0
6.28677	24
6.31303	16
6.33929	65
6.36555	81
6.39181	36
6.41807	26
6.44433	23
6.47059	20
6.49685	67
6.52311	44
6.54937	50
6.57563	56
6.60189	45
6.62815	15
6.65442	72
6.68068	45
6.70694	29
6.7332	0
6.75946	49
6.78572	129
6.81198	50
6.83824	21
6.8645	94
6.89076	20
6.91702	69
6.94328	27
6.96954	105
6.9958	103
7.02206	0
7.04832	45
7.07458	54
7.10084	65
7.12711	12
7.15337	71
7.17963	23
7.20589	81
7.23215	51
7.25841	46
7.28467	0
7.31093	28
7.33719	50
7.36345	42
7.38971	12
7.41597	20
7.44223	16
7.46849	0
7.49475	56
7.52101	9
7.54727	44
7.57353	5
7.5998	0
7.62606	55
7.65232	8
7.67858	0
7.70484	12
7.7311	0
7.75736	12
7.78362	102
7.80988	39
7.83614	50
7.8624	37
7.88866	165
7.91492	46
7.94118	154
7.96744	34
7.9937	260
8.01996	184
8.04623	168
8.07249	121
8.09875	195
8.12501	203
8.15127	84
8.17753	60
8.20379	98
8.23005	111
8.25631	45
8.28257	37
8.30883	25
8.33509	156
8.36135	262
8.38761	101
8.41387	168
8.44013	152
8.46639	272
8.49265	196
8.51891	278
8.54518	371
8.57144	513
8.5977	447
8.62396	651
8.65022	621
8.67648	950
8.70274	1062
8.729	1169
8.75526	1562
8.78152	1767
8.80778	2245
8.83404	2831
8.8603	3318
8.88656	4210
8.91282	5066
8.93909	5337
8.96534	4908
8.99161	2992
9.01787	1668
9.04413	704
9.07039	587
9.09665	321
9.12291	391
9.14917	130
9.17543	306
9.20169	108
9.22795	42
9.25421	158
9.28047	156
9.30673	78
9.33299	24
9.35925	182
9.38551	68
9.41178	58
9.43803	49
9.4643	38
9.49056	2
9.51682	141
9.54308	72
9.56934	202
9.5956	154
9.62186	69
9.64812	283
9.67438	245
9.70064	209
9.7269	338
9.75316	402
9.77942	417
9.80568	444
9.83194	552
9.8582	328
9.88447	240
9.91073	160
9.93699	213
9.96325	21
9.98951	117
10.0158	76
10.042	43
10.0683	0
10.0945	0
10.1208	0
10.1471	0
10.1733	40
10.1996	0
10.2258	40
10.2521	0
10.2784	68
10.3046	24
10.3309	11
10.3572	67
10.3834	44
10.4097	116
10.4359	0
10.4622	0
10.4885	6
10.5147	0
10.541	41
10.5672	0
10.5935	14
10.6198	0
10.646	5
10.6723	0
10.6985	0
10.7248	0
10.7511	52
10.7773	0
10.8036	0
10.8298	12
10.8561	65
10.8824	16
10.9086	0
10.9349	0
10.9611	0
10.9874	67
11.0137	0
11.0399	0
11.0662	0
11.0924	0
11.1187	37
11.145	24
11.1712	0
11.1975	50
11.2238	0
11.25	0
11.2763	3
11.3025	0
11.3288	0
11.3551	0
11.3813	4
11.4076	15
11.4338	32
11.4601	124
11.4864	90
11.5126	14
11.5389	27
11.5651	5
11.5914	35
11.6177	1
11.6439	11
11.6702	0
11.6964	152
11.7227	0
11.749	0
11.7752	0
11.8015	48
11.8277	101
11.854	0
11.8803	61
11.9065	55
11.9328	93
11.959	69
11.9853	32
12.0116	62
12.0378	74
12.0641	44
12.0904	155
12.1166	106
12.1429	113
12.1691	58
12.1954	136
12.2217	100
12.2479	73
12.2742	10
12.3004	79
12.3267	1
12.3529	0
12.3792	25
12.4055	60
12.4317	23
12.458	0
12.4843	4
12.5105	58
12.5368	15
12.563	10
12.5893	7
12.6156	45
12.6418	17
12.6681	3
12.6943	114
12.7206	0
12.7469	62
12.7731	54
12.7994	28
12.8256	74
12.8519	105
12.8782	0
12.9044	63
12.9307	6
12.957	38
12.9832	0
13.0095	0
13.0357	58
13.062	38
13.0883	0
13.1145	4
13.1408	74
13.167	67
13.1933	24
13.2195	74
13.2458	64
13.2721	55
13.2983	13
13.3246	8
13.3509	18
13.3771	26
13.4034	32
13.4296	95
13.4559	66
13.4822	34
13.5084	146
13.5347	0
13.5609	2
13.5872	26
13.6135	2
13.6397	2
13.666	88
13.6922	79
13.7185	3
13.7448	0
13.771	23
13.7973	123
13.8235	0
13.8498	0
13.8761	0
13.9023	41
13.9286	77
13.9549	75
13.9811	24
14.0074	42
14.0336	8
14.0599	16
14.0861	85
14.1124	54
14.1387	14
14.1649	130
14.1912	111
14.2174	57
14.2437	37
14.27	0
14.2962	72
14.3225	31
14.3488	10
14.375	33
14.4013	47
14.4275	0
14.4538	37
14.4801	20
14.5063	11
14.5326	34
14.5588	0
14.5851	21
14.6114	95
14.6376	6
14.6639	66
14.6901	20
14.7164	7
14.7427	0
14.7689	0
14.7952	117
14.8215	36
14.8477	51
14.874	0
14.9002	45
14.9265	85
14.9527	121
14.979	120
15.0053	48
15.0315	157
15.0578	128
15.084	204
15.1103	303
15.1366	374
15.1628	433
15.1891	356
15.2154	274
15.2416	367
15.2679	248
15.2941	241
15.3204	395
15.3467	367
15.3729	484
15.3992	603
15.4254	671
15.4517	817
15.478	1146
15.5042	1517
15.5305	1895
15.5567	2648
15.583	3251
15.6093	3934
15.6355	4036
15.6618	3058
15.688	1870
15.7143	659
15.7406	382
15.7668	278
15.7931	269
15.8194	145
15.8456	160
15.8719	157
15.8981	65
15.9244	10
15.9506	63
15.9769	105
16.0032	19
16.0294	13
16.0557	0
16.0819	68
16.1082	10
16.1345	13
16.1607	7
16.187	0
16.2133	58
16.2395	0
16.2658	29
16.292	111
16.3183	10
16.3446	0
16.3708	0
16.3971	5
16.4233	0
16.4496	0
16.4759	0
16.5021	0
16.5284	3
16.5546	0
16.5809	42
16.6072	0
16.6334	63
16.6597	0
16.6859	0
16.7122	0
16.7385	11
16.7647	0
16.791	25
16.8173	25
16.8435	0
16.8698	0
16.896	0
16.9223	3
16.9486	0
16.9748	0
17.0011	30
17.0273	0
17.0536	38
17.0799	0
17.1061	30
17.1324	0
17.1586	0
17.1849	0
17.2112	0
17.2374	0
17.2637	0
17.2899	0
17.3162	0
17.3425	32
17.3687	96
17.395	38
17.4212	20
17.4475	144
17.4738	149
17.5	245
17.5263	347
17.5525	458
17.5788	425
17.6051	779
17.6313	1103
17.6576	1302
17.6838	973
17.7101	740
17.7364	442
17.7626	150
17.7889	65
17.8151	95
17.8414	84
17.8677	70
17.8939	53
17.9202	63
17.9464	179
17.9727	105
17.999	114
18.0252	126
18.0515	179
18.0778	267
18.104	288
18.1303	245
18.1565	114
18.1828	76
18.2091	9
18.2353	11
18.2616	1
18.2878	77
18.3141	59
18.3404	4
18.3666	141
18.3929	157
18.4191	96
18.4454	146
18.4717	337
18.4979	274
18.5242	464
18.5505	560
18.5767	719
18.603	1077
18.6292	1698
18.6555	2131
18.6818	2670
18.708	2831
18.7343	2132
18.7605	971
18.7868	455
18.8131	320
18.8393	147
18.8656	148
18.8918	65
18.9181	6
18.9444	56
18.9706	26
18.9969	1
19.0231	0
19.0494	48
19.0757	11
19.1019	0
19.1282	0
19.1544	8
19.1807	0
19.207	0
19.2332	0
19.2595	48
19.2857	17
19.312	0
19.3383	0
19.3645	0
19.3908	0
19.417	0
19.4433	30
19.4696	2
19.4958	0
19.5221	29
19.5483	0
19.5746	0
19.6009	25
19.6271	0
19.6534	0
19.6796	33
19.7059	0
19.7322	16
19.7584	33
19.7847	7
19.8109	0
19.8372	0
19.8635	81
19.8897	30
19.916	26
19.9423	52
19.9685	0
19.9948	0
20.021	20
20.0473	84
20.0736	19
20.0998	6
20.1261	0
20.1523	0
20.1786	0
20.2049	11
20.2311	12
20.2574	0
20.2836	0
20.3099	21
20.3362	0
20.3624	29
20.3887	91
20.415	9
20.4412	38
20.4675	81
20.4937	33
20.52	10
20.5463	27
20.5725	0
20.5988	0
20.625	0
20.6513	20
20.6776	0
20.7038	42
20.7301	19
20.7563	49
20.7826	36
20.8088	0
20.8351	51
20.8614	44
20.8876	6
20.9139	0
20.9402	14
20.9664	6
20.9927	90
21.0189	68
21.0452	99
21.0715	39
21.0977	2
21.124	0
21.1502	0
21.1765	103
21.2028	72
21.229	0
21.2553	52
21.2815	0
21.3078	0
21.3341	140
21.3603	82
21.3866	3
21.4128	49
21.4391	21
21.4654	5
21.4916	70
21.5179	114
21.5441	25
21.5704	72
21.5967	78
21.6229	28
21.6492	107
21.6755	137
21.7017	112
21.728	74
21.7542	163
21.7805	234
21.8068	226
21.833	235
21.8593	358
21.8855	411
21.9118	373
21.9381	432
21.9643	366
21.9906	327
22.0168	175
22.0431	109
22.0694	150
22.0956	112
22.1219	113
22.1481	59
22.1744	89
22.2007	106
22.2269	126
22.2532	90
22.2795	136
22.3057	48
22.332	86
22.3582	134
22.3845	162
22.4108	173
22.437	239
22.4633	240
22.4895	191
22.5158	358
22.542	403
22.5683	712
22.5946	766
22.6208	1108
22.6471	1724
22.6733	2476
22.6996	3302
22.7259	3929
22.7521	3987
22.7784	3022
22.8047	1549
22.8309	734
22.8572	464
22.8834	318
22.9097	204
22.936	134
22.9622	137
22.9885	199
23.0147	114
23.041	56
23.0673	56
23.0935	136
23.1198	116
23.146	84
23.1723	16
23.1986	120
23.2248	43
23.2511	19
23.2773	29
23.3036	30
23.3299	115
23.3561	95
23.3824	11
23.4087	0
23.4349	0
23.4612	25
23.4874	53
23.5137	51
23.54	39
23.5662	82
23.5925	41
23.6187	22
23.645	44
23.6713	38
23.6975	21
23.7238	66
23.75	27
23.7763	21
23.8026	62
23.8288	0
23.8551	85
23.8813	48
23.9076	75
23.9339	23
23.9601	140
23.9864	181
24.0126	206
24.0389	225
24.0652	247
24.0914	289
24.1177	141
24.144	103
24.1702	97
24.1965	67
24.2227	25
24.249	44
24.2752	96
24.3015	52
24.3278	180
24.354	214
24.3803	259
24.4065	271
24.4328	448
24.4591	565
24.4853	710
24.5116	837
24.5378	882
24.5641	669
24.5904	387
24.6166	193
24.6429	199
24.6692	109
24.6954	57
24.7217	64
24.7479	86
24.7742	75
24.8005	36
24.8267	29
24.853	57
24.8792	94
24.9055	43
24.9318	20
24.958	53
24.9843	72
25.0105	36
25.0368	90
25.0631	45
25.0893	70
25.1156	85
25.1419	6
25.1681	3
25.1944	133
25.2206	275
25.2469	158
25.2732	222
25.2994	340
25.3257	488
25.3519	685
25.3782	1000
25.4045	1424
25.4307	1702
25.457	1811
25.4832	1536
25.5095	992
25.5358	420
25.562	271
25.5883	170
25.6145	155
25.6408	79
25.6671	10
25.6933	40
25.7196	66
25.7458	50
25.7721	50
25.7984	23
25.8246	67
25.8509	0
25.8771	52
25.9034	14
25.9297	9
25.9559	4
25.9822	0
26.0084	6
26.0347	21
26.061	0
26.0872	49
26.1135	0
26.1397	15
26.166	27
26.1923	0
26.2185	0
26.2448	16
26.271	31
26.2973	66
26.3236	21
26.3498	54
26.3761	0
26.4023	37
26.4286	0
26.4549	42
26.4811	65
26.5074	36
26.5337	21
26.5599	2
26.5862	0
26.6124	0
26.6387	43
26.665	58
26.6912	61
26.7175	33
26.7437	0
26.77	23
26.7963	27
26.8225	27
26.8488	32
26.8751	95
26.9013	19
26.9276	132
26.9538	135
26.9801	244
27.0064	163
27.0326	237
27.0589	234
27.0851	316
27.1114	443
27.1377	429
27.1639	321
27.1902	300
27.2164	272
27.2427	334
27.269	545
27.2952	732
27.3215	830
27.3477	1076
27.374	1009
27.4003	677
27.4265	323
27.4528	256
27.479	190
27.5053	163
27.5316	56
27.5578	33
27.5841	73
27.6103	108
27.6366	61
27.6629	0
27.6891	39
27.7154	83
27.7416	69
27.7679	37
27.7942	30
27.8204	29
27.8467	24
27.8729	40
27.8992	91
27.9255	0
27.9517	0
27.978	0
28.0042	6
28.0305	37
28.0568	7
28.083	0
28.1093	37
28.1355	55
28.1618	36
28.1881	0
28.2143	5
28.2406	6
28.2669	44
28.2931	0
28.3194	0
28.3456	0
28.3719	37
28.3982	74
28.4244	125
28.4507	5
28.4769	0
28.5032	0
28.5295	35
28.5557	32
28.582	71
28.6082	76
28.6345	20
28.6608	90
28.687	28
28.7133	25
28.7396	0
28.7658	0
28.7921	41
28.8183	24
28.8446	38
28.8709	24
28.8971	78
28.9234	57
28.9496	12
28.9759	3
29.0022	12
29.0284	73
29.0547	53
29.0809	69
29.1072	0
29.1334	0
29.1597	61
29.186	84
29.2122	80
29.2385	114
29.2648	137
29.291	150
29.3173	166
29.3435	289
29.3698	489
29.3961	505
29.4223	538
29.4486	338
29.4748	156
29.5011	114
29.5274	74
29.5536	132
29.5799	43
29.6061	76
29.6324	73
29.6587	47
29.6849	0
29.7112	0
29.7374	0
29.7637	34
29.79	99
29.8162	45
29.8425	23
29.8687	15
29.895	0
29.9213	38
29.9475	0
29.9738	38
30.0001	26
30.0263	0
30.0526	1
30.0788	24
30.1051	43
30.1314	48
30.1576	27
30.1839	0
30.2101	11
30.2364	29
30.2627	88
30.2889	48
30.3152	0
30.3414	0
30.3677	0
30.394	57
30.4202	58
30.4465	35
30.4727	8
30.499	3
30.5253	0
30.5515	35
30.5778	66
30.6041	120
30.6303	11
30.6566	0
30.6828	0
30.7091	24
30.7354	77
30.7616	27
30.7879	0
30.8141	0
30.8404	71
30.8666	91
30.8929	0
30.9192	0
30.9454	0
30.9717	0
30.9979	36
31.0242	0
31.0505	54
31.0767	15
31.103	32
31.1293	8
31.1555	13
31.1818	35
31.208	2
31.2343	16
31.2606	36
31.2868	108
31.3131	28
31.3393	64
31.3656	19
31.3919	26
31.4181	20
31.4444	48
31.4706	10
31.4969	56
31.5232	67
31.5494	112
31.5757	87
31.6019	116
31.6282	156
31.6545	243
31.6807	270
31.707	337
31.7333	323
31.7595	301
31.7858	189
31.812	218
31.8383	263
31.8646	300
31.8908	355
31.9171	471
31.9433	572
31.9696	825
31.9959	978
32.0221	1513
32.0484	2095
32.0746	2668
32.1009	2528
32.1272	1799
32.1534	822
32.1797	519
32.2059	307
32.2322	236
32.2585	141
32.2847	133
32.311	103
32.3372	105
32.3635	74
32.3898	40
32.416	8
32.4423	2
32.4686	84
32.4948	37
32.5211	64
32.5473	14
32.5736	21
32.5999	10
32.6261	20
32.6524	73
32.6786	70
32.7049	38
32.7311	50
32.7574	46
32.7837	148
32.8099	123
32.8362	221
32.8625	52
32.8887	111
32.915	101
32.9412	180
32.9675	253
32.9938	301
33.02	374
33.0463	443
33.0725	542
33.0988	576
33.1251	573
33.1513	520
33.1776	541
33.2038	383
33.2301	278
33.2564	129
33.2826	145
33.3089	158
33.3351	123
33.3614	100
33.3877	99
33.4139	85
33.4402	0
33.4665	0
33.4927	0
33.519	0
33.5452	39
33.5715	56
33.5977	21
33.624	10
33.6503	0
33.6765	10
33.7028	0
33.7291	73
33.7553	37
33.7816	61
33.8078	14
33.8341	14
33.8603	40
33.8866	80
33.9129	147
33.9391	156
33.9654	231
33.9917	288
34.0179	431
34.0442	605
34.0704	879
34.0967	986
34.123	1121
34.1492	992
34.1755	604
34.2017	390
34.228	138
34.2543	124
34.2805	0
34.3068	31
34.3331	18
34.3593	13
34.3856	63
34.4118	66
34.4381	52
34.4644	31
34.4906	67
34.5169	186
34.5431	170
34.5694	181
34.5956	189
34.6219	350
34.6482	450
34.6744	744
34.7007	1111
34.727	1771
34.7532	2555
34.7795	3377
34.8057	3554
34.832	2728
34.8583	1558
34.8845	784
34.9108	465
34.937	396
34.9633	201
34.9896	132
35.0158	59
35.0421	9
35.0683	5
35.0946	2
35.1209	0
35.1471	54
35.1734	27
35.1996	63
35.2259	53
35.2522	9
35.2784	23
35.3047	59
35.331	73
35.3572	139
35.3835	140
35.4097	134
35.436	53
35.4622	50
35.4885	47
35.5148	0
35.541	0
35.5673	0
35.5936	0
35.6198	0
35.6461	0
35.6723	0
35.6986	0
35.7249	0
35.7511	0
35.7774	0
35.8036	0
35.8299	38
35.8562	67
35.8824	91
35.9087	174
35.9349	195
35.9612	182
35.9875	43
36.0137	26
36.04	0
36.0662	0
36.0925	0
36.1188	0
36.145	0
36.1713	0
36.1975	0
36.2238	0
36.2501	0
36.2763	0
36.3026	0
36.3289	0
36.3551	0
36.3814	0
36.4076	0
36.4339	0
36.4601	0
36.4864	0
36.5127	0
36.5389	0
36.5652	0
36.5915	0
36.6177	0
36.644	0
36.6702	0
36.6965	36
36.7228	0
36.749	18
36.7753	8
36.8015	71
36.8278	121
36.8541	131
36.8803	85
36.9066	58
36.9328	117
36.9591	100
36.9854	194
37.0116	134
37.0379	174
37.0641	265
37.0904	406
37.1167	435
37.1429	536
37.1692	405
37.1955	226
37.2217	90
37.248	86
37.2742	4
37.3005	2
37.3267	1
37.353	12
37.3793	11
37.4055	0
37.4318	0
37.4581	0
37.4843	7
37.5106	0
37.5368	0
37.5631	0
37.5894	0
37.6156	0
37.6419	0
37.6681	0
37.6944	16
37.7207	13
37.7469	31
37.7732	51
37.7994	32
37.8257	0
37.852	9
37.8782	32
37.9045	36
37.9307	32
37.957	86
37.9833	106
38.0095	186
38.0358	288
38.062	286
38.0883	327
38.1146	261
38.1408	218
38.1671	118
38.1934	54
38.2196	30
38.2459	10
38.2721	5
38.2984	55
38.3246	42
38.3509	42
38.3772	31
38.4034	11
38.4297	6
38.456	23
38.4822	6
38.5085	0
38.5347	57
38.561	0
38.5873	17
38.6135	31
38.6398	29
38.666	42
38.6923	40
38.7186	41
38.7448	7
38.7711	58
38.7973	4
38.8236	1
38.8499	69
38.8761	74
38.9024	33
38.9286	45
38.9549	47
38.9812	64
39.0074	76
39.0337	61
39.06	86
39.0862	24
39.1125	34
39.1387	10
39.165	34
39.1912	77
39.2175	79
39.2438	34
39.27	67
39.2963	19
39.3225	20
39.3488	0
39.3751	43
39.4013	55
39.4276	51
39.4539	89
39.4801	79
39.5064	55
39.5326	33
39.5589	4
39.5852	1
39.6114	43
39.6377	64
39.6639	35
39.6902	44
39.7165	49
39.7427	6
39.769	85
39.7952	30
39.8215	24
39.8478	24
39.874	17
39.9003	74
39.9265	63
39.9528	78
39.9791	105
40.0053	34
40.0316	84
40.0579	82
40.0841	90
40.1104	173
40.1366	177
40.1629	227
40.1891	264
40.2154	252
40.2417	349
40.2679	413
40.2942	489
40.3205	433
40.3467	320
40.373	250
40.3992	199
40.4255	214
40.4518	258
40.478	370
40.5043	515
40.5305	751
40.5568	1003
40.5831	1428
40.6093	1897
40.6356	2580
40.6618	2918
40.6881	2647
40.7144	1815
40.7406	1004
40.7669	508
40.7931	318
40.8194	185
40.8457	252
40.8719	182
40.8982	261
40.9245	146
40.9507	125
40.977	159
41.0032	97
41.0295	104
41.0558	212
41.082	169
41.1083	306
41.1345	361
41.1608	361
41.187	344
41.2133	247
41.2396	162
41.2658	171
41.2921	120
41.3184	85
41.3446	84
41.3709	32
41.3971	86
41.4234	72
41.4497	49
41.4759	145
41.5022	88
41.5284	149
41.5547	143
41.581	186
41.6072	285
41.6335	403
41.6597	602
41.686	895
41.7123	1109
41.7385	1361
41.7648	1532
41.791	1119
41.8173	767
41.8436	420
41.8698	264
41.8961	275
41.9224	131
41.9486	151
41.9749	18
42.0011	27
42.0274	69
42.0536	63
42.0799	131
42.1062	119
42.1324	106
42.1587	83
42.185	89
42.2112	97
42.2375	135
42.2637	157
42.29	136
42.3163	198
42.3425	233
42.3688	197
42.395	238
42.4213	205
42.4476	243
42.4738	314
42.5001	136
42.5263	90
42.5526	96
42.5789	59
42.6051	111
42.6314	66
42.6576	54
42.6839	1
42.7102	14
42.7364	19
42.7627	34
42.7889	40
42.8152	53
42.8415	0
42.8677	10
42.894	0
42.9203	21
42.9465	0
42.9728	0
42.999	40
43.0253	10
43.0515	1
43.0778	28
43.1041	24
43.1303	5
43.1566	71
43.1829	84
43.2091	76
43.2354	94
43.2616	116
43.2879	112
43.3142	107
43.3404	92
43.3667	83
43.3929	25
43.4192	131
43.4455	45
43.4717	20
43.498	47
43.5242	8
43.5505	68
43.5768	71
43.603	53
43.6293	110
43.6555	109
43.6818	120
43.7081	146
43.7343	186
43.7606	244
43.7869	276
43.8131	215
43.8394	153
43.8656	69
43.8919	64
43.9181	67
43.9444	2
43.9707	38
43.9969	0
44.0232	0
44.0495	0
44.0757	0
44.102	0
44.1282	0
44.1545	0
44.1808	0
44.207	24
44.2333	0
44.2595	26
44.2858	31
44.3121	0
44.3383	13
44.3646	11
44.3908	10
44.4171	0
44.4434	3
44.4696	53
44.4959	8
44.5221	39
44.5484	0
44.5747	0
44.6009	0
44.6272	8
44.6534	50
44.6797	0
44.706	0
44.7322	0
44.7585	33
44.7848	0
44.811	40
44.8373	4
44.8635	99
44.8898	42
44.916	65
44.9423	41
44.9686	41
44.9948	90
45.0211	79
45.0474	90
45.0736	73
45.0999	0
45.1261	52
45.1524	23
45.1787	21
45.2049	14
45.2312	74
45.2574	29
45.2837	62
45.31	24
45.3362	3
45.3625	2
45.3887	0
45.415	12
45.4413	0
45.4675	43
45.4938	0
45.52	47
45.5463	47
45.5726	36
45.5988	67
45.6251	65
45.6514	95
45.6776	107
45.7039	94
45.7301	57
45.7564	131
45.7826	125
45.8089	183
45.8352	221
45.8614	185
45.8877	87
45.914	38
45.9402	33
45.9665	20
45.9927	49
46.019	69
46.0453	55
46.0715	29
46.0978	0
46.124	29
46.1503	25
46.1766	8
46.2028	0
46.2291	62
46.2553	68
46.2816	22
46.3079	85
46.3341	101
46.3604	113
46.3867	89
46.4129	223
46.4392	173
46.4654	338
46.4917	454
46.5179	550
46.5442	599
46.5705	557
46.5967	482
46.623	272
46.6493	157
46.6755	92
46.7018	22
46.728	69
46.7543	49
46.7805	64
46.8068	55
46.8331	40
46.8593	12
46.8856	26
46.9119	15
46.9381	8
46.9644	0
46.9906	0
47.0169	29
47.0432	16
47.0694	47
47.0957	1
47.1219	0
47.1482	0
47.1745	70
47.2007	14
47.227	17
47.2532	0
47.2795	33
47.3058	0
47.332	43
47.3583	26
47.3845	7
47.4108	20
47.4371	28
47.4633	116
47.4896	57
47.5159	23
47.5421	130
47.5684	133
47.5946	133
47.6209	101
47.6472	91
47.6734	96
47.6997	60
47.7259	25
47.7522	39
47.7784	15
47.8047	16
47.831	42
47.8572	33
47.8835	43
47.9098	86
47.936	24
47.9623	0
47.9885	0
48.0148	0
48.0411	0
48.0673	0
48.0936	30
48.1198	0
48.1461	0
48.1724	0
48.1986	11
48.2249	54
48.2511	5
48.2774	14
48.3037	21
48.3299	0
48.3562	15
48.3824	19
48.4087	83
48.435	49
48.4612	18
48.4875	51
48.5138	0
48.54	33
48.5663	49
48.5925	63
48.6188	5
48.645	54
48.6713	61
48.6976	12
48.7238	49
48.7501	94
48.7764	99
48.8026	137
48.8289	195
48.8551	417
48.8814	476
48.9077	498
48.9339	404
48.9602	329
48.9864	216
49.0127	170
49.039	81
49.0652	94
49.0915	110
49.1177	134
49.144	90
49.1703	212
49.1965	185
49.2228	241
49.249	269
49.2753	296
49.3016	226
49.3278	189
49.3541	166
49.3803	105
49.4066	10
49.4329	39
49.4591	54
49.4854	26
49.5117	66
49.5379	95
49.5642	77
49.5904	95
49.6167	118
49.643	84
49.6692	145
49.6955	184
49.7217	160
49.748	170
49.7743	106
49.8005	98
49.8268	68
49.853	64
49.8793	51
49.9056	10
49.9318	35
49.9581	2
49.9843	1
50.0106	0
50.0369	18
50.0631	39
50.0894	72
50.1157	106
50.1419	195
50.1682	202
50.1944	204
50.2207	189
50.2469	208
50.2732	86
50.2995	129
50.3257	58
50.352	85
50.3783	129
50.4045	177
50.4308	106
50.457	179
50.4833	118
50.5095	74
50.5358	60
50.5621	102
50.5883	48
50.6146	65
50.6409	65
50.6671	99
50.6934	42
50.7196	89
50.7459	125
50.7722	139
50.7984	131
50.8247	147
50.8509	178
50.8772	130
50.9035	41
50.9297	71
50.956	16
50.9822	6
51.0085	2
51.0348	11
51.061	22
51.0873	0
51.1135	5
51.1398	13
51.1661	0
51.1923	11
51.2186	15
51.2448	3
51.2711	17
51.2974	9
51.3236	24
51.3499	65
51.3762	35
51.4024	71
51.4287	105
51.4549	92
51.4812	102
51.5074	171
51.5337	229
51.56	313
51.5862	255
51.6125	275
51.6388	244
51.665	264
51.6913	264
51.7175	241
51.7438	210
51.7701	166
51.7963	126
51.8226	80
51.8488	36
51.8751	70
51.9014	2
51.9276	2
51.9539	47
51.9801	31
52.0064	61
52.0327	0
52.0589	0
52.0852	33
52.1114	45
52.1377	96
52.164	97
52.1902	92
52.2165	145
52.2428	107
52.269	94
52.2953	46
52.3215	74
52.3478	58
52.374	61
52.4003	25
52.4266	40
52.4528	48
52.4791	3
52.5054	13
52.5316	7
52.5579	4
52.5841	0
52.6104	0
52.6367	66
52.6629	2
52.6892	48
52.7154	56
52.7417	36
52.768	13
52.7942	52
52.8205	98
52.8467	70
52.873	78
52.8993	117
52.9255	129
52.9518	122
52.9781	135
53.0043	65
53.0306	71
53.0568	21
53.0831	29
53.1093	16
53.1356	39
53.1619	37
53.1881	42
53.2144	38
53.2407	33
53.2669	37
53.2932	84
53.3194	5
53.3457	84
53.372	43
53.3982	90
53.4245	141
53.4507	232
53.477	266
53.5033	283
53.5295	298
53.5558	222
53.582	212
53.6083	135
53.6346	123
53.6608	120
53.6871	130
53.7133	79
53.7396	82
53.7659	52
53.7921	30
53.8184	23
53.8447	77
53.8709	37
53.8972	7
53.9234	41
53.9497	20
53.9759	59
54.0022	79
54.0285	34
54.0547	27
54.081	56
54.1073	44
54.1335	17
54.1598	29
54.186	64
54.2123	73
54.2385	54
54.2648	146
54.2911	125
54.3173	142
54.3436	272
54.3699	309
54.3961	395
54.4224	355
54.4486	282
54.4749	183
54.5012	172
54.5274	78
54.5537	100
54.5799	39
54.6062	61
54.6325	66
54.6587	74
54.685	77
54.7112	104
54.7375	101
54.7638	97
54.79	130
54.8163	151
54.8426	168
54.8688	224
54.8951	342
54.9213	486
54.9476	681
54.9738	711
55.0001	689
55.0264	502
55.0526	323
55.0789	231
55.1052	263
55.1314	238
55.1577	208
55.1839	202
55.2102	196
55.2364	121
55.2627	43
55.289	29
55.3152	9
55.3415	70
55.3678	57
55.394	38
55.4203	34
55.4465	38
55.4728	17
55.4991	0
55.5253	0
55.5516	11
55.5778	12
55.6041	1
55.6304	0
55.6566	0
55.6829	37
55.7091	37
55.7354	46
55.7617	26
55.7879	12
55.8142	30
55.8404	8
55.8667	0
55.893	6
55.9192	15
55.9455	4
55.9718	2
55.998	23
56.0243	22
56.0505	20
56.0768	29
56.1031	58
56.1293	24
56.1556	48
56.1818	17
56.2081	57
56.2344	19
56.2606	0
56.2869	1
56.3131	30
56.3394	37
56.3657	60
56.3919	70
56.4182	81
56.4444	42
56.4707	104
56.497	139
56.5232	152
56.5495	138
56.5757	257
56.602	338
56.6283	369
56.6545	365
56.6808	304
56.7071	331
56.7333	167
56.7596	172
56.7858	27
56.8121	77
56.8383	93
56.8646	24
56.8909	8
56.9171	9
56.9434	39
56.9697	35
56.9959	8
57.0222	40
57.0484	71
57.0747	11
57.101	0
57.1272	55
57.1535	50
57.1797	2
57.206	1
57.2323	8
57.2585	19
57.2848	7
57.311	21
57.3373	5
57.3636	56
57.3898	36
57.4161	47
57.4423	83
57.4686	110
[truncated: 476 more rows]
