# Supplementary material for: Synthesis and thermodynamic properties of arsenate and sulfate-arsenate ettringite structure phases
Source: PLoS One. 2017 Jul 31;12(7):e0182160. doi: 10.1371/journal.pone.0182160 (PMC5536735; doi:10.1371/journal.pone.0182160)
Supplement: S1 File — a, b, c, d, e, f, g, and h correspond to the samples with Xsolid of 0, 0.04, 0.09, 0.12, 0.30, 0.53, 0.65, and 1.00, respectively. (ZIP) [file pone.0182160.s001.zip › S1_File/b.xls]

## Sheet: Sheet1
Angle	Intensity
5	0
5.02626	20
5.05252	81
5.07878	3
5.10504	74
5.1313	0
5.15756	13
5.18382	0
5.21008	0
5.23635	46
5.26261	0
5.28887	6
5.31513	72
5.34139	0
5.36765	19
5.39391	0
5.42017	7
5.44643	13
5.47269	27
5.49895	0
5.52521	78
5.55147	8
5.57773	95
5.60399	35
5.63025	53
5.65651	49
5.68278	30
5.70904	0
5.7353	0
5.76156	24
5.78782	41
5.81408	67
5.84034	99
5.8666	84
5.89286	52
5.91912	62
5.94538	67
5.97164	45
5.9979	15
6.02416	92
6.05042	56
6.07668	97
6.10294	117
6.1292	97
6.15547	97
6.18173	6
6.20799	87
6.23425	56
6.26051	81
6.28677	29
6.31303	77
6.33929	110
6.36555	62
6.39181	54
6.41807	35
6.44433	88
6.47059	48
6.49685	77
6.52311	68
6.54937	65
6.57563	193
6.60189	18
6.62815	59
6.65442	118
6.68068	76
6.70694	90
6.7332	86
6.75946	96
6.78572	54
6.81198	69
6.83824	57
6.8645	77
6.89076	87
6.91702	117
6.94328	35
6.96954	168
6.9958	67
7.02206	86
7.04832	88
7.07458	80
7.10084	157
7.12711	34
7.15337	61
7.17963	166
7.20589	88
7.23215	83
7.25841	102
7.28467	154
7.31093	62
7.33719	145
7.36345	66
7.38971	120
7.41597	77
7.44223	101
7.46849	134
7.49475	41
7.52101	107
7.54727	68
7.57353	107
7.5998	127
7.62606	146
7.65232	31
7.67858	182
7.70484	69
7.7311	135
7.75736	62
7.78362	123
7.80988	100
7.83614	152
7.8624	75
7.88866	113
7.91492	210
7.94118	105
7.96744	197
7.9937	137
8.01996	204
8.04623	161
8.07249	187
8.09875	204
8.12501	216
8.15127	167
8.17753	136
8.20379	72
8.23005	141
8.25631	106
8.28257	163
8.30883	159
8.33509	110
8.36135	87
8.38761	210
8.41387	144
8.44013	146
8.46639	206
8.49265	282
8.51891	215
8.54518	308
8.57144	335
8.5977	316
8.62396	476
8.65022	517
8.67648	531
8.70274	677
8.729	679
8.75526	998
8.78152	1143
8.80778	1492
8.83404	1664
8.8603	2242
8.88656	2480
8.91282	3278
8.93909	4020
8.96534	4803
8.99161	5121
9.01787	4228
9.04413	2008
9.07039	826
9.09665	574
9.12291	295
9.14917	129
9.17543	295
9.20169	105
9.22795	217
9.25421	61
9.28047	240
9.30673	139
9.33299	21
9.35925	138
9.38551	95
9.41178	55
9.43803	101
9.4643	126
9.49056	89
9.51682	65
9.54308	59
9.56934	72
9.5956	132
9.62186	115
9.64812	133
9.67438	192
9.70064	57
9.7269	213
9.75316	263
9.77942	232
9.80568	327
9.83194	501
9.8582	301
9.88447	580
9.91073	429
9.93699	215
9.96325	95
9.98951	118
10.0158	10
10.042	20
10.0683	1
10.0945	0
10.1208	42
10.1471	0
10.1733	66
10.1996	19
10.2258	45
10.2521	7
10.2784	0
10.3046	0
10.3309	0
10.3572	0
10.3834	0
10.4097	0
10.4359	0
10.4622	0
10.4885	0
10.5147	0
10.541	0
10.5672	6
10.5935	32
10.6198	0
10.646	0
10.6723	0
10.6985	14
10.7248	72
10.7511	0
10.7773	0
10.8036	0
10.8298	0
10.8561	0
10.8824	0
10.9086	0
10.9349	0
10.9611	0
10.9874	0
11.0137	0
11.0399	43
11.0662	0
11.0924	0
11.1187	0
11.145	0
11.1712	1
11.1975	0
11.2238	0
11.25	0
11.2763	0
11.3025	0
11.3288	0
11.3551	0
11.3813	0
11.4076	0
11.4338	0
11.4601	0
11.4864	21
11.5126	0
11.5389	0
11.5651	0
11.5914	0
11.6177	23
11.6439	8
11.6702	0
11.6964	0
11.7227	0
11.749	35
11.7752	0
11.8015	0
11.8277	0
11.854	16
11.8803	0
11.9065	0
11.9328	3
11.959	0
11.9853	34
12.0116	22
12.0378	107
12.0641	76
12.0904	86
12.1166	96
12.1429	104
12.1691	191
12.1954	159
12.2217	28
12.2479	98
12.2742	29
12.3004	1
12.3267	0
12.3529	0
12.3792	0
12.4055	37
12.4317	41
12.458	33
12.4843	0
12.5105	0
12.5368	22
12.563	57
12.5893	0
12.6156	0
12.6418	0
12.6681	14
12.6943	0
12.7206	35
12.7469	84
12.7731	0
12.7994	37
12.8256	92
12.8519	30
12.8782	0
12.9044	0
12.9307	0
12.957	9
12.9832	0
13.0095	0
13.0357	91
13.062	60
13.0883	37
13.1145	21
13.1408	7
13.167	50
13.1933	23
13.2195	87
13.2458	0
13.2721	22
13.2983	54
13.3246	0
13.3509	67
13.3771	0
13.4034	54
13.4296	53
13.4559	0
13.4822	0
13.5084	105
13.5347	104
13.5609	9
13.5872	12
13.6135	0
13.6397	0
13.666	15
13.6922	0
13.7185	0
13.7448	0
13.771	48
13.7973	57
13.8235	24
13.8498	12
13.8761	79
13.9023	69
13.9286	31
13.9549	87
13.9811	70
14.0074	0
14.0336	31
14.0599	20
14.0861	36
14.1124	74
14.1387	53
14.1649	0
14.1912	22
14.2174	35
14.2437	43
14.27	64
14.2962	0
14.3225	75
14.3488	66
14.375	41
14.4013	31
14.4275	125
14.4538	21
14.4801	0
14.5063	56
14.5326	0
14.5588	61
14.5851	31
14.6114	7
14.6376	7
14.6639	36
14.6901	13
14.7164	47
14.7427	20
14.7689	77
14.7952	0
14.8215	72
14.8477	38
14.874	88
14.9002	107
14.9265	37
14.9527	70
14.979	77
15.0053	110
15.0315	60
15.0578	22
15.084	179
15.1103	180
15.1366	236
15.1628	315
15.1891	413
15.2154	506
15.2416	460
15.2679	325
15.2941	418
15.3204	285
15.3467	178
15.3729	291
15.3992	323
15.4254	411
15.4517	481
15.478	554
15.5042	779
15.5305	1002
15.5567	1441
15.583	1752
15.6093	2502
15.6355	3370
15.6618	4120
15.688	4333
15.7143	3277
15.7406	1645
15.7668	639
15.7931	165
15.8194	228
15.8456	187
15.8719	132
15.8981	165
15.9244	181
15.9506	19
15.9769	22
16.0032	66
16.0294	3
16.0557	122
16.0819	28
16.1082	5
16.1345	65
16.1607	0
16.187	42
16.2133	137
16.2395	23
16.2658	50
16.292	84
16.3183	63
16.3446	24
16.3708	119
16.3971	21
16.4233	44
16.4496	29
16.4759	12
16.5021	20
16.5284	131
16.5546	99
16.5809	11
16.6072	6
16.6334	0
16.6597	71
16.6859	13
16.7122	0
16.7385	78
16.7647	0
16.791	20
16.8173	49
16.8435	22
16.8698	0
16.896	55
16.9223	0
16.9486	29
16.9748	72
17.0011	0
17.0273	46
17.0536	108
17.0799	6
17.1061	35
17.1324	18
17.1586	35
17.1849	45
17.2112	0
17.2374	0
17.2637	13
17.2899	0
17.3162	0
17.3425	59
17.3687	0
17.395	18
17.4212	103
17.4475	137
17.4738	183
17.5	101
17.5263	170
17.5525	285
17.5788	294
17.6051	408
17.6313	575
17.6576	775
17.6838	1113
17.7101	1331
17.7364	1327
17.7626	789
17.7889	296
17.8151	127
17.8414	114
17.8677	130
17.8939	24
17.9202	65
17.9464	16
17.9727	15
17.999	96
18.0252	86
18.0515	144
18.0778	212
18.104	297
18.1303	338
18.1565	302
18.1828	175
18.2091	198
18.2353	53
18.2616	10
18.2878	0
18.3141	0
18.3404	22
18.3666	35
18.3929	13
18.4191	70
18.4454	120
18.4717	110
18.4979	124
18.5242	278
18.5505	308
18.5767	450
18.603	586
18.6292	791
18.6555	1121
18.6818	1522
18.708	2099
18.7343	2750
18.7605	2987
18.7868	2077
18.8131	929
18.8393	445
18.8656	222
18.8918	138
18.9181	75
18.9444	41
18.9706	102
18.9969	25
19.0231	38
19.0494	79
19.0757	0
19.1019	35
19.1282	68
19.1544	0
19.1807	0
19.207	35
19.2332	0
19.2595	69
19.2857	16
19.312	102
19.3383	34
19.3645	10
19.3908	0
19.417	80
19.4433	10
19.4696	25
19.4958	44
19.5221	0
19.5483	27
19.5746	20
19.6009	0
19.6271	18
19.6534	0
19.6796	9
19.7059	27
19.7322	59
19.7584	52
19.7847	40
19.8109	62
19.8372	40
19.8635	40
19.8897	96
19.916	0
19.9423	0
19.9685	18
19.9948	75
20.021	25
20.0473	0
20.0736	22
20.0998	91
20.1261	38
20.1523	25
20.1786	0
20.2049	26
20.2311	124
20.2574	5
20.2836	0
20.3099	9
20.3362	0
20.3624	66
20.3887	43
20.415	41
20.4412	19
20.4675	3
20.4937	84
20.52	85
20.5463	12
20.5725	29
20.5988	72
20.625	31
20.6513	1
20.6776	0
20.7038	98
20.7301	51
20.7563	0
20.7826	0
20.8088	0
20.8351	0
20.8614	51
20.8876	108
20.9139	7
20.9402	29
20.9664	79
20.9927	36
21.0189	19
21.0452	61
21.0715	57
21.0977	25
21.124	22
21.1502	15
21.1765	52
21.2028	30
21.229	6
21.2553	141
21.2815	84
21.3078	29
21.3341	32
21.3603	26
21.3866	27
21.4128	30
21.4391	52
21.4654	52
21.4916	27
21.5179	42
21.5441	81
21.5704	14
21.5967	3
21.6229	39
21.6492	62
21.6755	67
21.7017	62
21.728	73
21.7542	124
21.7805	121
21.8068	76
21.833	97
21.8593	167
21.8855	302
21.9118	240
21.9381	355
21.9643	480
21.9906	517
22.0168	406
22.0431	188
22.0694	274
22.0956	191
22.1219	37
22.1481	12
22.1744	126
22.2007	52
22.2269	60
22.2532	125
22.2795	0
22.3057	51
22.332	120
22.3582	74
22.3845	55
22.4108	111
22.437	60
22.4633	210
22.4895	161
22.5158	192
22.542	259
22.5683	266
22.5946	313
22.6208	505
22.6471	780
22.6733	938
22.6996	1437
22.7259	2234
22.7521	3232
22.7784	4282
22.8047	4527
22.8309	3095
22.8572	1751
22.8834	942
22.9097	331
22.936	126
22.9622	218
22.9885	161
23.0147	90
23.041	82
23.0673	129
23.0935	121
23.1198	7
23.146	3
23.1723	43
23.1986	66
23.2248	66
23.2511	5
23.2773	2
23.3036	93
23.3299	0
23.3561	0
23.3824	0
23.4087	7
23.4349	0
23.4612	0
23.4874	61
23.5137	0
23.54	1
23.5662	8
23.5925	11
23.6187	0
23.645	0
23.6713	26
23.6975	55
23.7238	0
23.75	13
23.7763	75
23.8026	14
23.8288	0
23.8551	17
23.8813	72
23.9076	4
23.9339	42
23.9601	84
23.9864	43
24.0126	30
24.0389	133
24.0652	180
24.0914	235
24.1177	174
24.144	186
24.1702	91
24.1965	99
24.2227	94
24.249	46
24.2752	35
24.3015	39
24.3278	59
24.354	54
24.3803	68
24.4065	149
24.4328	181
24.4591	307
24.4853	453
24.5116	546
24.5378	717
24.5641	879
24.5904	1009
24.6166	747
24.6429	311
24.6692	169
24.6954	78
24.7217	120
24.7479	99
24.7742	66
24.8005	5
24.8267	34
24.853	40
24.8792	57
24.9055	19
24.9318	7
24.958	5
24.9843	48
25.0105	72
25.0368	16
25.0631	0
25.0893	13
25.1156	70
25.1419	25
25.1681	5
25.1944	41
25.2206	59
25.2469	87
25.2732	121
25.2994	193
25.3257	200
25.3519	290
25.3782	416
25.4045	567
25.4307	885
25.457	1385
25.4832	1805
25.5095	2101
25.5358	1898
25.562	1107
25.5883	521
25.6145	309
25.6408	94
25.6671	34
25.6933	53
25.7196	102
25.7458	34
25.7721	0
25.7984	30
25.8246	38
25.8509	0
25.8771	1
25.9034	34
25.9297	32
25.9559	0
25.9822	0
26.0084	52
26.0347	56
26.061	69
26.0872	0
26.1135	0
26.1397	66
26.166	67
26.1923	52
26.2185	29
26.2448	33
26.271	18
26.2973	0
26.3236	2
26.3498	63
26.3761	17
26.4023	23
26.4286	0
26.4549	87
26.4811	0
26.5074	55
26.5337	0
26.5599	0
26.5862	0
26.6124	46
26.6387	10
26.665	7
26.6912	8
26.7175	1
26.7437	22
26.77	30
26.7963	0
26.8225	34
26.8488	0
26.8751	67
26.9013	45
26.9276	19
26.9538	66
26.9801	66
27.0064	79
27.0326	131
27.0589	176
27.0851	301
27.1114	264
27.1377	443
27.1639	457
27.1902	421
27.2164	255
27.2427	213
27.269	263
27.2952	347
27.3215	405
27.3477	580
27.374	857
27.4003	1188
27.4265	1173
27.4528	939
27.479	515
27.5053	258
27.5316	76
27.5578	20
27.5841	0
27.6103	148
27.6366	140
27.6629	73
27.6891	18
27.7154	0
27.7416	77
27.7679	38
27.7942	78
27.8204	83
27.8467	7
27.8729	16
27.8992	0
27.9255	53
27.9517	0
27.978	3
28.0042	2
28.0305	31
28.0568	0
28.083	0
28.1093	60
28.1355	0
28.1618	0
28.1881	40
28.2143	10
28.2406	0
28.2669	0
28.2931	22
28.3194	51
28.3456	0
28.3719	14
28.3982	0
28.4244	60
28.4507	94
28.4769	15
28.5032	0
28.5295	0
28.5557	20
28.582	15
28.6082	44
28.6345	32
28.6608	32
28.687	41
28.7133	66
28.7396	0
28.7658	42
28.7921	4
28.8183	16
28.8446	28
28.8709	85
28.8971	8
28.9234	6
28.9496	0
28.9759	66
29.0022	27
29.0284	43
29.0547	8
29.0809	6
29.1072	0
29.1334	3
29.1597	70
29.186	67
29.2122	92
29.2385	45
29.2648	60
29.291	12
29.3173	86
29.3435	218
29.3698	202
29.3961	301
29.4223	447
29.4486	616
29.4748	503
29.5011	354
29.5274	237
29.5536	132
29.5799	118
29.6061	47
29.6324	29
29.6587	52
29.6849	38
29.7112	40
29.7374	49
29.7637	27
29.79	9
29.8162	36
29.8425	48
29.8687	27
29.895	9
29.9213	11
29.9475	6
29.9738	50
30.0001	50
30.0263	0
30.0526	50
30.0788	11
30.1051	63
30.1314	13
30.1576	30
30.1839	22
30.2101	0
30.2364	73
30.2627	18
30.2889	1
30.3152	19
30.3414	47
30.3677	73
30.394	0
30.4202	0
30.4465	11
30.4727	0
30.499	19
30.5253	0
30.5515	73
30.5778	40
30.6041	11
30.6303	15
30.6566	15
30.6828	13
30.7091	0
30.7354	18
30.7616	59
30.7879	37
30.8141	35
30.8404	9
30.8666	49
30.8929	34
30.9192	1
30.9454	5
30.9717	12
30.9979	18
31.0242	0
31.0505	14
31.0767	51
31.103	48
31.1293	42
31.1555	36
31.1818	28
31.208	5
31.2343	20
31.2606	19
31.2868	36
31.3131	52
31.3393	14
31.3656	63
31.3919	34
31.4181	66
31.4444	57
31.4706	45
31.4969	0
31.5232	0
31.5494	76
31.5757	80
31.6019	88
31.6282	13
31.6545	90
31.6807	86
31.707	186
31.7333	244
31.7595	301
31.7858	394
31.812	266
31.8383	279
31.8646	147
31.8908	198
31.9171	148
31.9433	271
31.9696	373
31.9959	491
32.0221	669
32.0484	872
32.0746	1459
32.1009	2095
32.1272	2771
32.1534	2958
32.1797	2318
32.2059	1197
32.2322	561
32.2585	314
32.2847	240
32.311	173
32.3372	111
32.3635	53
32.3898	63
32.416	24
32.4423	70
32.4686	42
32.4948	2
32.5211	1
32.5473	0
32.5736	23
32.5999	38
32.6261	4
32.6524	2
32.6786	67
32.7049	0
32.7311	48
32.7574	70
32.7837	79
32.8099	10
32.8362	130
32.8625	106
32.8887	114
32.915	87
32.9412	36
32.9675	118
32.9938	153
33.02	215
33.0463	195
33.0725	303
33.0988	428
33.1251	516
33.1513	576
33.1776	493
33.2038	515
33.2301	528
33.2564	473
33.2826	326
33.3089	238
33.3351	188
33.3614	181
33.3877	167
33.4139	178
33.4402	155
33.4665	57
33.4927	55
33.519	26
33.5452	19
33.5715	80
33.5977	10
33.624	29
33.6503	38
33.6765	7
33.7028	0
33.7291	0
33.7553	21
33.7816	57
33.8078	65
33.8341	41
33.8603	43
33.8866	58
33.9129	25
33.9391	69
33.9654	76
33.9917	151
34.0179	165
34.0442	220
34.0704	393
34.0967	497
34.123	792
34.1492	1076
34.1755	1260
34.2017	1129
34.228	704
34.2543	415
34.2805	212
34.3068	160
34.3331	194
34.3593	45
34.3856	70
34.4118	93
34.4381	34
34.4644	60
34.4906	119
34.5169	104
34.5431	109
34.5694	117
34.5956	98
34.6219	106
34.6482	171
34.6744	311
34.7007	441
34.727	686
34.7532	1009
34.7795	1547
34.8057	2195
34.832	3048
34.8583	3697
34.8845	3172
34.9108	2171
34.937	1251
34.9633	613
34.9896	297
35.0158	309
35.0421	150
35.0683	224
35.0946	159
35.1209	132
35.1471	69
35.1734	13
35.1996	13
35.2259	9
35.2522	23
35.2784	43
35.3047	90
35.331	93
35.3572	86
35.3835	82
35.4097	111
35.436	173
35.4622	271
35.4885	290
35.5148	161
35.541	56
35.5673	0
35.5936	11
35.6198	41
35.6461	32
35.6723	18
35.6986	15
35.7249	0
35.7511	0
35.7774	32
35.8036	0
35.8299	104
35.8562	86
35.8824	53
35.9087	83
35.9349	154
35.9612	179
35.9875	237
36.0137	245
36.04	141
36.0662	92
36.0925	87
36.1188	50
36.145	57
36.1713	52
36.1975	23
36.2238	20
36.2501	55
36.2763	0
36.3026	0
36.3289	14
36.3551	11
36.3814	13
36.4076	22
36.4339	4
36.4601	0
36.4864	0
36.5127	16
36.5389	0
36.5652	16
36.5915	18
36.6177	23
36.644	52
36.6702	21
36.6965	0
36.7228	74
36.749	24
36.7753	23
36.8015	2
36.8278	52
36.8541	107
36.8803	90
36.9066	116
36.9328	201
36.9591	205
36.9854	195
37.0116	185
37.0379	193
37.0641	159
37.0904	123
37.1167	279
37.1429	368
37.1692	501
37.1955	631
37.2217	535
37.248	434
37.2742	231
37.3005	130
37.3267	109
37.353	3
37.3793	48
37.4055	43
37.4318	14
37.4581	24
37.4843	46
37.5106	22
37.5368	0
37.5631	41
37.5894	32
37.6156	0
37.6419	31
37.6681	8
37.6944	26
37.7207	9
37.7469	48
37.7732	23
37.7994	55
37.8257	21
37.852	116
37.8782	35
37.9045	18
37.9307	9
37.957	37
37.9833	48
38.0095	115
38.0358	159
38.062	193
38.0883	252
38.1146	245
38.1408	255
38.1671	343
38.1934	176
38.2196	202
38.2459	93
38.2721	42
38.2984	22
38.3246	2
38.3509	28
38.3772	30
38.4034	14
38.4297	0
38.456	18
38.4822	3
38.5085	0
38.5347	35
38.561	13
38.5873	0
38.6135	57
38.6398	22
38.666	10
38.6923	29
38.7186	0
38.7448	0
38.7711	0
38.7973	3
38.8236	30
38.8499	25
38.8761	0
38.9024	0
38.9286	0
38.9549	0
38.9812	31
39.0074	0
39.0337	0
39.06	1
39.0862	0
39.1125	0
39.1387	0
39.165	0
39.1912	0
39.2175	9
39.2438	44
39.27	0
39.2963	0
39.3225	0
39.3488	11
39.3751	0
39.4013	0
39.4276	0
39.4539	0
39.4801	0
39.5064	0
39.5326	0
39.5589	0
39.5852	0
39.6114	0
39.6377	0
39.6639	0
39.6902	0
39.7165	0
39.7427	0
39.769	0
39.7952	0
39.8215	0
39.8478	0
39.874	0
39.9003	0
39.9265	0
39.9528	0
39.9791	0
40.0053	0
40.0316	0
40.0579	0
40.0841	18
40.1104	34
40.1366	0
40.1629	65
40.1891	18
40.2154	76
40.2417	153
40.2679	191
40.2942	268
40.3205	419
40.3467	361
40.373	388
40.3992	213
40.4255	132
40.4518	123
40.478	141
40.5043	201
40.5305	263
40.5568	418
40.5831	505
40.6093	704
40.6356	1072
40.6618	1491
40.6881	2265
40.7144	2683
40.7406	2814
40.7669	2117
40.7931	1338
40.8194	639
40.8457	298
40.8719	216
40.8982	156
40.9245	151
40.9507	116
40.977	10
41.0032	19
41.0295	9
41.0558	21
41.082	40
41.1083	122
41.1345	172
41.1608	145
41.187	241
41.2133	253
41.2396	272
41.2658	264
41.2921	236
41.3184	59
41.3446	127
41.3709	26
41.3971	23
41.4234	27
41.4497	0
41.4759	4
41.5022	0
41.5284	0
41.5547	35
41.581	12
41.6072	135
41.6335	199
41.6597	202
41.686	294
41.7123	402
41.7385	565
41.7648	984
41.791	1283
41.8173	1608
41.8436	1465
41.8698	934
41.8961	499
41.9224	228
41.9486	141
41.9749	130
42.0011	187
42.0274	97
42.0536	53
42.0799	55
42.1062	31
42.1324	9
42.1587	17
42.185	2
42.2112	48
42.2375	66
42.2637	124
42.29	175
42.3163	105
42.3425	131
42.3688	176
42.395	151
42.4213	238
42.4476	237
42.4738	231
42.5001	224
42.5263	286
42.5526	152
42.5789	149
42.6051	81
42.6314	88
42.6576	50
42.6839	118
42.7102	59
42.7364	45
42.7627	10
42.7889	6
42.8152	0
42.8415	0
42.8677	17
42.894	73
42.9203	47
42.9465	40
42.9728	0
42.999	0
43.0253	0
43.0515	43
43.0778	36
43.1041	5
43.1303	20
43.1566	6
43.1829	22
43.2091	35
43.2354	36
43.2616	53
43.2879	61
43.3142	105
43.3404	130
43.3667	141
43.3929	163
43.4192	142
43.4455	86
43.4717	63
43.498	50
43.5242	14
43.5505	37
43.5768	40
43.603	74
43.6293	50
43.6555	104
43.6818	100
43.7081	116
43.7343	118
43.7606	112
43.7869	211
43.8131	311
43.8394	344
43.8656	281
43.8919	253
43.9181	114
43.9444	101
43.9707	91
43.9969	54
44.0232	76
44.0495	19
44.0757	4
44.102	1
44.1282	12
44.1545	73
44.1808	11
44.207	37
44.2333	8
44.2595	0
44.2858	0
44.3121	15
44.3383	54
44.3646	50
44.3908	52
44.4171	53
44.4434	49
44.4696	10
44.4959	6
44.5221	19
44.5484	40
44.5747	32
44.6009	58
44.6272	41
44.6534	5
44.6797	50
44.706	4
44.7322	0
44.7585	16
44.7848	0
44.811	33
44.8373	28
44.8635	47
44.8898	12
44.916	30
44.9423	90
44.9686	73
44.9948	67
45.0211	131
45.0474	132
45.0736	147
45.0999	77
45.1261	30
45.1524	0
45.1787	0
45.2049	91
45.2312	34
45.2574	25
45.2837	0
45.31	46
45.3362	0
45.3625	34
45.3887	37
45.415	39
45.4413	0
45.4675	0
45.4938	0
45.52	54
45.5463	15
45.5726	112
45.5988	51
45.6251	67
45.6514	64
45.6776	65
45.7039	30
45.7301	64
45.7564	70
45.7826	65
45.8089	152
45.8352	182
45.8614	246
45.8877	201
45.914	113
45.9402	66
45.9665	44
45.9927	23
46.019	20
46.0453	41
46.0715	27
46.0978	1
46.124	4
46.1503	10
46.1766	48
46.2028	20
46.2291	27
46.2553	62
46.2816	21
46.3079	36
46.3341	25
46.3604	40
46.3867	12
46.4129	94
46.4392	140
46.4654	215
46.4917	209
46.5179	292
46.5442	386
46.5705	465
46.5967	580
46.623	730
46.6493	545
46.6755	515
46.7018	290
46.728	183
46.7543	48
46.7805	20
46.8068	84
46.8331	25
46.8593	87
46.8856	75
46.9119	2
46.9381	10
46.9644	37
46.9906	12
47.0169	1
47.0432	0
47.0694	0
47.0957	18
47.1219	14
47.1482	60
47.1745	28
47.2007	3
47.227	15
47.2532	6
47.2795	9
47.3058	0
47.332	0
47.3583	29
47.3845	10
47.4108	0
47.4371	59
47.4633	0
47.4896	9
47.5159	36
47.5421	23
47.5684	48
47.5946	85
47.6209	73
47.6472	83
47.6734	120
47.6997	106
47.7259	87
47.7522	14
47.7784	79
47.8047	1
47.831	18
47.8572	46
47.8835	0
47.9098	26
47.936	68
47.9623	19
47.9885	2
48.0148	11
48.0411	0
48.0673	0
48.0936	0
48.1198	0
48.1461	0
48.1724	0
48.1986	0
48.2249	8
48.2511	0
48.2774	0
48.3037	0
48.3299	0
48.3562	0
48.3824	0
48.4087	0
48.435	29
48.4612	67
48.4875	25
48.5138	16
48.54	23
48.5663	36
48.5925	21
48.6188	35
48.645	11
48.6713	41
48.6976	17
48.7238	38
48.7501	16
48.7764	0
48.8026	29
48.8289	58
48.8551	153
48.8814	227
48.9077	387
48.9339	427
48.9602	448
48.9864	428
49.0127	427
49.039	342
49.0652	200
49.0915	131
49.1177	106
49.144	41
49.1703	31
49.1965	95
49.2228	141
49.249	123
49.2753	284
49.3016	285
49.3278	270
49.3541	298
49.3803	268
49.4066	143
49.4329	56
49.4591	37
49.4854	36
49.5117	0
49.5379	37
49.5642	43
49.5904	59
49.6167	18
49.643	103
49.6692	115
49.6955	142
49.7217	100
49.748	228
49.7743	173
49.8005	145
49.8268	128
49.853	102
49.8793	69
49.9056	36
49.9318	0
49.9581	0
49.9843	0
50.0106	0
50.0369	0
50.0631	0
50.0894	94
50.1157	8
50.1419	40
50.1682	28
50.1944	122
50.2207	100
50.2469	201
50.2732	187
50.2995	207
50.3257	183
50.352	122
50.3783	90
50.4045	111
50.4308	100
50.457	75
50.4833	89
50.5095	159
50.5358	138
50.5621	84
50.5883	131
50.6146	42
50.6409	40
50.6671	4
50.6934	71
50.7196	33
50.7459	69
50.7722	69
50.7984	147
50.8247	119
50.8509	160
50.8772	144
50.9035	138
50.9297	107
50.956	107
50.9822	76
51.0085	61
51.0348	7
51.061	26
51.0873	22
51.1135	9
51.1398	40
51.1661	1
51.1923	35
51.2186	48
51.2448	43
51.2711	42
51.2974	55
51.3236	65
51.3499	57
51.3762	28
51.4024	43
51.4287	32
51.4549	75
51.4812	78
51.5074	82
51.5337	179
51.56	243
51.5862	251
51.6125	303
51.6388	363
51.665	300
51.6913	293
51.7175	294
51.7438	280
51.7701	224
51.7963	196
51.8226	197
51.8488	120
51.8751	99
51.9014	78
51.9276	116
51.9539	102
51.9801	36
52.0064	97
52.0327	99
52.0589	45
52.0852	62
52.1114	48
52.1377	1
52.164	7
52.1902	33
52.2165	80
52.2428	56
52.269	145
52.2953	179
52.3215	171
52.3478	160
52.374	68
52.4003	40
52.4266	57
52.4528	68
52.4791	0
52.5054	62
52.5316	27
52.5579	36
52.5841	2
52.6104	0
52.6367	0
52.6629	10
52.6892	21
52.7154	14
52.7417	61
52.768	48
52.7942	37
52.8205	38
52.8467	46
52.873	20
52.8993	34
52.9255	31
52.9518	106
52.9781	71
53.0043	153
53.0306	121
53.0568	155
53.0831	74
53.1093	75
53.1356	41
53.1619	31
53.1881	41
53.2144	4
53.2407	13
53.2669	5
53.2932	0
53.3194	0
53.3457	23
53.372	24
53.3982	101
53.4245	85
53.4507	113
53.477	195
53.5033	183
53.5295	207
53.5558	166
53.582	223
53.6083	205
53.6346	176
53.6608	167
53.6871	197
53.7133	135
53.7396	44
53.7659	22
53.7921	45
53.8184	6
53.8447	5
53.8709	35
53.8972	70
53.9234	16
53.9497	44
53.9759	29
54.0022	30
54.0285	9
54.0547	3
54.081	6
54.1073	0
54.1335	44
54.1598	0
54.186	42
54.2123	9
54.2385	0
54.2648	32
54.2911	0
54.3173	55
54.3436	85
54.3699	159
54.3961	175
54.4224	280
54.4486	295
54.4749	334
54.5012	289
54.5274	231
54.5537	196
54.5799	166
54.6062	56
54.6325	18
54.6587	44
54.685	26
54.7112	62
54.7375	50
54.7638	4
54.79	43
54.8163	57
54.8426	57
54.8688	67
54.8951	154
54.9213	228
54.9476	293
54.9738	478
55.0001	610
55.0264	714
55.0526	777
55.0789	632
55.1052	461
55.1314	310
55.1577	300
55.1839	205
55.2102	219
55.2364	188
55.2627	124
55.289	90
55.3152	65
55.3415	73
55.3678	22
55.394	44
55.4203	41
55.4465	94
55.4728	12
55.4991	13
55.5253	22
55.5516	11
55.5778	0
55.6041	0
55.6304	22
55.6566	30
55.6829	7
55.7091	0
55.7354	0
55.7617	0
55.7879	8
55.8142	32
55.8404	0
55.8667	3
55.893	56
55.9192	36
55.9455	39
55.9718	18
55.998	35
56.0243	25
56.0505	12
56.0768	10
56.1031	25
56.1293	5
56.1556	1
56.1818	30
56.2081	40
56.2344	32
56.2606	41
56.2869	37
56.3131	78
56.3394	46
56.3657	34
56.3919	46
56.4182	14
56.4444	50
56.4707	13
56.497	67
56.5232	72
56.5495	144
56.5757	206
56.602	194
56.6283	280
56.6545	309
56.6808	373
56.7071	366
56.7333	397
56.7596	328
56.7858	301
56.8121	196
56.8383	153
56.8646	99
56.8909	89
56.9171	86
56.9434	85
56.9697	65
56.9959	73
57.0222	63
57.0484	18
57.0747	3
57.101	47
57.1272	47
57.1535	19
57.1797	30
57.206	55
57.2323	53
57.2585	28
57.2848	9
57.311	46
57.3373	9
57.3636	36
57.3898	10
57.4161	50
57.4423	54
57.4686	33
[truncated: 476 more rows]
