# Supplementary material for: Synthesis and thermodynamic properties of arsenate and sulfate-arsenate ettringite structure phases
Source: PLoS One. 2017 Jul 31;12(7):e0182160. doi: 10.1371/journal.pone.0182160 (PMC5536735; doi:10.1371/journal.pone.0182160)
Supplement: S1 File — a, b, c, d, e, f, g, and h correspond to the samples with Xsolid of 0, 0.04, 0.09, 0.12, 0.30, 0.53, 0.65, and 1.00, respectively. (ZIP) [file pone.0182160.s001.zip › S1_File/c.xls]

## Sheet: Sheet1
Angle	Intensity
5.0131	40
5.0393	40
5.0655	29
5.0917	41
5.1179	38
5.1441	33
5.1703	24
5.1965	34
5.2227	32
5.2489	18
5.2751	40
5.3013	52
5.3275	59
5.3537	52
5.3799	53
5.4061	54
5.4323	31
5.4585	19
5.4847	28
5.5109	33
5.5371	27
5.5633	33
5.5895	38
5.6157	29
5.6419	27
5.6681	25
5.6943	34
5.7205	39
5.7467	27
5.7729	39
5.7991	42
5.8253	36
5.8515	40
5.8777	37
5.9039	32
5.9301	36
5.9563	33
5.9825	37
6.0087	53
6.0349	53
6.0611	51
6.0873	46
6.1135	22
6.1397	11
6.1659	24
6.1921	26
6.2183	39
6.2445	53
6.2707	51
6.2969	48
6.3231	39
6.3493	32
6.3755	40
6.4017	44
6.4279	33
6.4541	53
6.4803	47
6.5065	48
6.5327	49
6.5589	40
6.5851	23
6.6113	28
6.6375	16
6.6637	18
6.6899	20
6.7161	26
6.7423	24
6.7685	31
6.7947	27
6.8209	31
6.8471	36
6.8733	31
6.8995	34
6.9257	32
6.9519	18
6.9781	22
7.0043	12
7.0305	7
7.0567	14
7.0829	13
7.1091	2
7.1353	9
7.1615	13
7.1877	17
7.2139	15
7.2401	17
7.2663	13
7.2925	6
7.3187	0
7.3449	0
7.3711	3
7.3973	7
7.4235	4
7.4497	14
7.4759	19
7.5021	20
7.5283	16
7.5545	15
7.5807	9
7.6069	3
7.6331	0
7.6593	0
7.6855	12
7.7117	33
7.7379	45
7.7641	49
7.7903	44
7.8165	30
7.8427	9
7.8689	0
7.8951	0
7.9213	1
7.9475	3
7.9737	0
7.9999	1
8.0261	33
8.0523	53
8.0785	65
8.1047	68
8.1309	61
8.1571	53
8.1833	25
8.2095	16
8.2357	31
8.2619	27
8.2881	22
8.3143	6
8.3405	12
8.3667	21
8.3929	33
8.4191	55
8.4453	60
8.4715	73
8.4977	90
8.5239	71
8.5501	94
8.5763	109
8.6025	137
8.6287	195
8.6549	222
8.6811	310
8.7073	383
8.7335	475
8.7597	578
8.7859	684
8.8121	813
8.8383	990
8.8645	1198
8.8907	1475
8.9169	1842
8.9431	2386
8.9693	3196
8.9955	4329
9.0217	5090
9.0479	5123
9.0741	4440
9.1003	3247
9.1265	1863
9.1527	648
9.1789	15
9.2051	13
9.2313	93
9.2575	101
9.2837	73
9.3099	71
9.3361	60
9.3623	53
9.3885	36
9.4147	16
9.4409	12
9.4671	2
9.4933	0
9.5195	11
9.5457	11
9.5719	26
9.5981	47
9.6243	55
9.6505	73
9.6767	80
9.7029	94
9.7291	116
9.7553	112
9.7815	130
9.8077	136
9.8339	167
9.8601	218
9.8863	273
9.9125	334
9.9387	358
9.9649	351
9.9911	297
10.0173	225
10.0435	170
10.0697	121
10.0959	97
10.1221	76
10.1483	56
10.1745	36
10.2007	17
10.2269	11
10.2531	9
10.2793	25
10.3055	36
10.3317	33
10.3579	30
10.3841	23
10.4103	15
10.4365	24
10.4627	29
10.4889	47
10.5151	49
10.5413	36
10.5675	34
10.5937	28
10.6199	11
10.6461	18
10.6723	8
10.6985	13
10.7247	9
10.7509	0
10.7771	5
10.8033	8
10.8295	8
10.8557	8
10.8819	4
10.9081	4
10.9343	0
10.9605	5
10.9867	24
11.0129	36
11.0391	40
11.0653	36
11.0915	28
11.1177	16
11.1439	0
11.1701	9
11.1963	15
11.2225	18
11.2487	15
11.2749	12
11.3011	16
11.3273	13
11.3535	10
11.3797	4
11.4059	9
11.4321	26
11.4583	34
11.4845	31
11.5107	44
11.5369	45
11.5631	43
11.5893	27
11.6155	21
11.6417	28
11.6679	25
11.6941	17
11.7203	33
11.7465	38
11.7727	48
11.7989	47
11.8251	40
11.8513	41
11.8775	42
11.9037	31
11.9299	27
11.9561	39
11.9823	53
12.0085	52
12.0347	56
12.0609	84
12.0871	91
12.1133	85
12.1395	83
12.1657	107
12.1919	116
12.2181	104
12.2442	112
12.2704	113
12.2966	95
12.3228	99
12.349	92
12.3752	70
12.4014	78
12.4276	81
12.4538	86
12.48	53
12.5062	56
12.5324	63
12.5586	51
12.5848	25
12.611	33
12.6372	36
12.6634	41
12.6896	24
12.7158	40
12.742	44
12.7682	43
12.7944	33
12.8206	13
12.8468	25
12.873	37
12.8992	38
12.9254	44
12.9516	38
12.9778	41
13.004	31
13.0302	13
13.0564	23
13.0826	22
13.1088	33
13.135	29
13.1612	26
13.1874	34
13.2136	30
13.2398	16
13.266	10
13.2922	7
13.3184	20
13.3446	19
13.3708	27
13.397	25
13.4232	16
13.4494	15
13.4756	14
13.5018	12
13.528	22
13.5542	24
13.5804	20
13.6066	18
13.6328	20
13.659	35
13.6852	36
13.7114	32
13.7376	42
13.7638	36
13.79	23
13.8162	20
13.8424	22
13.8686	22
13.8948	14
13.921	11
13.9472	10
13.9734	7
13.9996	18
14.0258	24
14.052	28
14.0782	22
14.1044	25
14.1306	36
14.1568	31
14.183	32
14.2092	36
14.2354	30
14.2616	32
14.2878	21
14.314	30
14.3402	35
14.3664	23
14.3926	19
14.4188	20
14.445	27
14.4712	37
14.4974	34
14.5236	32
14.5498	20
14.576	3
14.6022	0
14.6284	0
14.6546	12
14.6808	22
14.707	28
14.7332	33
14.7594	24
14.7856	27
14.8118	22
14.838	15
14.8642	20
14.8904	42
14.9166	49
14.9428	57
14.969	62
14.9952	85
15.0214	102
15.0476	109
15.0738	118
15.1	147
15.1262	150
15.1524	161
15.1786	177
15.2048	219
15.231	257
15.2572	286
15.2834	298
15.3096	302
15.3358	280
15.362	240
15.3882	238
15.4144	255
15.4406	268
15.4668	319
15.493	418
15.5192	535
15.5454	705
15.5716	930
15.5978	1275
15.624	1772
15.6502	2547
15.6764	3524
15.7026	4209
15.7288	4206
15.755	3592
15.7812	2547
15.8074	1379
15.8336	422
15.8598	0
15.886	0
15.9122	114
15.9384	130
15.9646	95
15.9908	59
16.017	71
16.0432	62
16.0694	50
16.0956	43
16.1218	54
16.148	65
16.1742	62
16.2004	45
16.2266	55
16.2528	47
16.279	34
16.3052	27
16.3314	30
16.3576	36
16.3838	36
16.41	33
16.4362	34
16.4624	30
16.4886	32
16.5148	38
16.541	48
16.5672	53
16.5934	48
16.6196	52
16.6458	37
16.672	27
16.6982	22
16.7244	3
16.7506	8
16.7768	12
16.803	25
16.8292	41
16.8554	38
16.8816	35
16.9078	41
16.934	39
16.9602	42
16.9864	41
17.0126	40
17.0388	29
17.065	16
17.0912	12
17.1174	14
17.1436	12
17.1698	21
17.196	37
17.2222	44
17.2484	40
17.2746	39
17.3008	56
17.327	71
17.3532	73
17.3794	66
17.4056	83
17.4318	71
17.458	42
17.4842	32
17.5104	68
17.5366	100
17.5628	130
17.589	170
17.6152	259
17.6414	360
17.6676	478
17.6938	724
17.72	1010
17.7462	1161
17.7724	1147
17.7986	955
17.8248	683
17.851	375
17.8772	110
17.9034	19
17.9296	30
17.9558	38
17.982	48
18.0082	62
18.0344	84
18.0606	114
18.0868	154
18.113	186
18.1392	237
18.1654	267
18.1916	271
18.2178	246
18.244	170
18.2702	97
18.2964	38
18.3226	12
18.3488	17
18.375	25
18.4012	28
18.4274	37
18.4536	50
18.4798	47
18.506	60
18.5322	88
18.5584	115
18.5846	160
18.6108	223
18.637	333
18.6632	479
18.6894	681
18.7156	1011
18.7418	1545
18.768	2123
18.7942	2486
18.8204	2496
18.8466	2133
18.8728	1497
18.899	806
18.9252	244
18.9514	1
18.9776	0
19.0038	0
19.03	24
19.0562	23
19.0824	18
19.1086	25
19.1348	27
19.161	23
19.1872	5
19.2134	12
19.2396	17
19.2658	24
19.292	22
19.3182	16
19.3444	13
19.3706	5
19.3968	0
19.423	1
19.4492	2
19.4754	1
19.5016	1
19.5278	0
19.554	1
19.5802	3
19.6064	4
19.6326	5
19.6588	5
19.685	2
19.7112	5
19.7374	5
19.7636	4
19.7898	11
19.816	14
19.8422	14
19.8684	12
19.8946	11
19.9208	12
19.947	11
19.9732	8
19.9994	15
20.0256	9
20.0518	13
20.078	19
20.1042	30
20.1304	32
20.1566	30
20.1828	26
20.209	22
20.2352	10
20.2614	2
20.2876	12
20.3138	22
20.34	23
20.3662	14
20.3924	16
20.4186	22
20.4448	27
20.471	22
20.4972	27
20.5234	23
20.5496	28
20.5758	22
20.602	25
20.6282	18
20.6544	28
20.6806	38
20.7068	28
20.733	35
20.7592	51
20.7854	58
20.8116	50
20.8378	37
20.864	38
20.8902	39
20.9164	24
20.9426	16
20.9688	19
20.995	24
21.0212	16
21.0474	21
21.0736	21
21.0998	24
21.126	25
21.1522	20
21.1784	23
21.2046	12
21.2308	14
21.257	20
21.2832	23
21.3094	39
21.3356	45
21.3618	57
21.388	64
21.4142	55
21.4404	50
21.4666	36
21.4928	29
21.519	28
21.5452	20
21.5714	19
21.5976	34
21.6238	42
21.65	36
21.6762	39
21.7024	59
21.7286	79
21.7548	79
21.781	78
21.8072	113
21.8334	145
21.8596	184
21.8858	235
21.912	279
21.9382	316
21.9644	337
21.9906	359
22.0168	356
22.043	322
22.0692	261
22.0954	195
22.1216	127
22.1478	89
22.174	78
22.2002	79
22.2264	74
22.2526	79
22.2788	70
22.305	63
22.3312	60
22.3574	67
22.3836	69
22.4098	62
22.436	62
22.4622	83
22.4884	100
22.5146	123
22.5408	149
22.567	187
22.5932	235
22.6194	296
22.6456	385
22.6718	513
22.698	723
22.7242	1065
22.7504	1628
22.7766	2524
22.8028	3538
22.829	4143
22.8552	4125
22.8814	3478
22.9076	2433
22.9338	1270
22.96	382
22.9862	26
23.0124	39
23.0386	67
23.0648	81
23.091	66
23.1172	50
23.1434	35
23.1696	35
23.1958	33
23.222	35
23.2482	22
23.2744	25
23.3006	32
23.3268	24
23.353	11
23.3792	6
23.4054	14
23.4316	33
23.4578	38
23.484	27
23.5102	33
23.5364	29
23.5626	19
23.5888	20
23.615	23
23.6412	22
23.6674	23
23.6936	11
23.7198	24
23.746	30
23.7722	27
23.7984	17
23.8246	18
23.8508	20
23.877	15
23.9032	20
23.9294	25
23.9556	17
23.9818	19
24.008	32
24.0342	56
24.0604	76
24.0866	109
24.1128	165
24.139	185
24.1652	170
24.1914	151
24.2176	117
24.2438	65
24.27	21
24.2962	18
24.3224	26
24.3486	17
24.3748	29
24.401	56
24.4272	83
24.4534	112
24.4796	172
24.5058	245
24.532	354
24.5582	539
24.5844	767
24.6106	902
24.6368	901
24.663	763
24.6892	546
24.7154	278
24.7416	83
24.7678	24
24.794	36
24.8202	44
24.8464	44
24.8726	31
24.8988	17
24.925	0
24.9512	3
24.9774	14
25.0036	15
25.0298	11
25.056	7
25.0822	21
25.1084	33
25.1346	34
25.1608	45
25.187	42
25.2132	38
25.2394	48
25.2656	56
25.2918	83
25.318	106
25.3442	133
25.3704	194
25.3966	310
25.4228	497
25.449	814
25.4752	1263
25.5014	1738
25.5276	1966
25.5538	1919
25.58	1584
25.6062	1067
25.6324	541
25.6586	155
25.6848	10
25.711	18
25.7372	30
25.7634	53
25.7896	32
25.8158	9
25.842	19
25.8682	17
25.8944	9
25.9206	0
25.9468	0
25.973	0
25.9992	0
26.0254	4
26.0516	11
26.0778	14
26.104	15
26.1302	14
26.1564	10
26.1826	3
26.2088	0
26.235	1
26.2612	1
26.2874	0
26.3136	0
26.3398	0
26.366	0
26.3922	0
26.4184	1
26.4446	0
26.4708	1
26.497	3
26.5232	4
26.5494	5
26.5756	4
26.6017	3
26.6279	3
26.6542	0
26.6803	6
26.7065	6
26.7327	14
26.7589	20
26.7851	29
26.8113	47
26.8375	49
26.8637	45
26.8899	52
26.9161	45
26.9423	40
26.9685	28
26.9947	35
27.0209	89
27.0471	136
27.0733	184
27.0995	241
27.1257	295
27.1519	305
27.1781	274
27.2043	248
27.2305	228
27.2567	212
27.2829	205
27.3091	256
27.3353	382
27.3615	599
27.3877	888
27.4139	1121
27.4401	1171
27.4663	1069
27.4925	806
27.5187	477
27.5449	164
27.5711	15
27.5973	7
27.6235	35
27.6497	49
27.6759	64
27.7021	69
27.7283	53
27.7545	29
27.7807	27
27.8069	24
27.8331	17
27.8593	6
27.8855	16
27.9117	30
27.9379	30
27.9641	34
27.9903	29
28.0165	19
28.0427	2
28.0689	0
28.0951	0
28.1213	1
28.1475	2
28.1737	2
28.1999	1
28.2261	3
28.2523	6
28.2785	14
28.3047	18
28.3309	20
28.3571	17
28.3833	8
28.4095	12
28.4357	11
28.4619	17
28.4881	28
28.5143	28
28.5405	22
28.5667	21
28.5929	26
28.6191	38
28.6453	28
28.6715	38
28.6977	54
28.7239	61
28.7501	54
28.7763	52
28.8025	41
28.8287	37
28.8549	14
28.8811	27
28.9073	50
28.9335	64
28.9597	63
28.9859	45
29.0121	29
29.0383	43
29.0645	36
29.0907	49
29.1169	56
29.1431	53
29.1693	43
29.1955	22
29.2217	17
29.2479	28
29.2741	34
29.3003	44
29.3265	59
29.3527	66
29.3789	104
29.4051	170
29.4313	293
29.4575	405
29.4837	503
29.5099	526
29.5361	505
29.5623	399
29.5885	271
29.6147	141
29.6409	82
29.6671	37
29.6933	43
29.7195	45
29.7457	65
29.7719	57
29.7981	37
29.8243	24
29.8505	22
29.8767	22
29.9029	25
29.9291	36
29.9553	45
29.9815	43
30.0077	34
30.0339	33
30.0601	26
30.0863	20
30.1125	20
30.1387	33
30.1649	42
30.1911	39
30.2173	36
30.2435	31
30.2697	38
30.2959	43
30.3221	50
30.3483	45
30.3745	28
30.4007	13
30.4269	8
30.4531	11
30.4793	16
30.5055	44
30.5317	55
30.5579	60
30.5841	48
30.6103	49
30.6365	42
30.6627	32
30.6889	18
30.7151	27
30.7413	20
30.7675	8
30.7937	5
30.8199	29
30.8461	40
30.8723	45
30.8985	33
30.9247	28
30.9509	34
30.9771	33
31.0033	40
31.0295	47
31.0557	35
31.0819	29
31.1081	23
31.1343	37
31.1605	51
31.1867	45
31.2129	49
31.2391	38
31.2653	39
31.2915	51
31.3177	59
31.3439	65
31.3701	55
31.3963	32
31.4225	38
31.4487	27
31.4749	46
31.5011	51
31.5273	47
31.5535	34
31.5797	24
31.6059	31
31.6321	63
31.6583	75
31.6845	109
31.7107	151
31.7369	201
31.7631	232
31.7893	251
31.8155	264
31.8417	251
31.8679	214
31.8941	172
31.9203	155
31.9465	165
31.9727	193
31.9989	257
32.0251	391
32.0513	648
32.0775	1060
32.1037	1715
32.1299	2440
32.1561	2850
32.1823	2819
32.2085	2405
32.2347	1707
32.2609	942
32.2871	310
32.3133	65
32.3395	59
32.3657	69
32.3919	73
32.4181	86
32.4443	78
32.4705	64
32.4967	32
32.5229	12
32.5491	4
32.5753	13
32.6015	16
32.6277	19
32.6539	26
32.6801	30
32.7063	29
32.7325	24
32.7587	16
32.7849	15
32.8111	28
32.8373	51
32.8635	69
32.8897	72
32.9159	76
32.9421	73
32.9683	74
32.9945	79
33.0207	114
33.0469	155
33.0731	225
33.0993	291
33.1255	336
33.1517	365
33.1779	399
33.2041	419
33.2303	453
33.2565	483
33.2827	522
33.3089	521
33.3351	459
33.3613	370
33.3875	278
33.4137	185
33.4399	116
33.4661	67
33.4923	39
33.5185	23
33.5447	7
33.5709	2
33.5971	7
33.6233	12
33.6495	20
33.6757	19
33.7019	22
33.7281	16
33.7543	10
33.7805	15
33.8067	12
33.8329	29
33.8591	41
33.8853	38
33.9115	47
33.9377	38
33.9639	49
33.9901	72
34.0163	82
34.0425	133
34.0687	210
34.0949	378
34.1211	664
34.1473	1001
34.1735	1217
34.1997	1245
34.2259	1069
34.2521	779
34.2783	439
34.3045	173
34.3307	50
34.3569	57
34.3831	50
34.4093	43
34.4355	42
34.4617	58
34.4879	58
34.5141	58
34.5403	60
34.5665	74
34.5927	87
34.6189	95
34.6451	116
34.6713	132
34.6975	167
34.7237	252
34.7499	411
34.7761	689
34.8023	1176
34.8285	1925
34.8547	2787
34.8809	3353
34.9071	3437
34.9333	3044
34.9595	2263
34.9857	1331
35.0119	555
35.0381	151
35.0643	82
35.0905	76
35.1167	87
35.1429	113
35.1691	109
35.1953	104
35.2215	81
35.2477	66
35.2739	71
35.3001	69
35.3263	90
35.3525	105
35.3787	119
35.4049	140
35.4311	146
35.4573	161
35.4835	153
35.5097	127
35.5359	108
35.5621	77
35.5883	63
35.6145	47
35.6407	48
35.6669	56
35.6931	44
35.7193	33
35.7455	21
35.7717	16
35.7979	19
35.8241	10
35.8503	25
35.8765	37
35.9027	89
35.9289	152
35.9551	231
35.9813	298
36.0075	308
36.0337	272
36.0599	207
36.0861	134
36.1123	95
36.1385	57
36.1647	47
36.1909	47
36.2171	29
36.2433	35
36.2695	48
36.2957	61
36.3219	65
36.3481	55
36.3743	24
36.4005	6
36.4267	1
36.4529	34
36.4791	59
36.5053	73
36.5315	73
36.5577	66
36.5839	51
36.6101	29
36.6363	38
36.6625	53
36.6887	47
36.7149	45
36.7411	34
36.7673	43
36.7935	52
36.8197	52
36.8459	85
36.8721	105
36.8983	129
36.9245	155
36.9507	173
36.9769	202
37.0031	206
37.0293	197
37.0555	199
37.0817	204
37.1079	243
37.1341	342
37.1603	474
37.1865	595
37.2127	613
37.2389	550
37.2651	432
37.2913	279
37.3175	155
37.3437	99
37.3699	89
37.3961	93
37.4223	62
37.4485	38
37.4747	28
37.5009	19
37.5271	31
37.5533	45
37.5795	54
37.6057	49
37.6319	42
37.6581	36
37.6843	44
37.7105	39
37.7367	42
37.7629	43
37.7891	43
37.8153	30
37.8415	21
37.8677	23
37.8939	39
37.9201	52
37.9463	67
37.9725	78
37.9987	84
38.0249	74
38.0511	77
38.0773	100
38.1035	145
38.1297	213
38.1559	285
38.1821	334
38.2083	349
38.2345	309
38.2607	244
38.2869	157
38.3131	95
38.3393	49
38.3655	32
38.3917	24
38.4179	32
38.4441	24
38.4703	21
38.4965	20
38.5227	18
38.5489	18
38.5751	25
38.6013	29
38.6275	39
38.6537	42
38.6799	48
38.7061	47
38.7323	39
38.7585	29
38.7847	28
38.8109	40
38.8371	55
38.8633	61
38.8895	58
38.9157	42
38.9419	28
38.9681	10
38.9943	20
39.0205	32
39.0467	40
39.0729	39
39.0991	30
39.1253	23
39.1515	15
39.1777	15
39.2039	29
39.2301	31
39.2563	26
39.2825	15
39.3087	10
39.3349	12
39.3611	21
39.3873	32
39.4135	40
39.4397	38
39.4659	28
39.4921	10
39.5183	0
39.5445	0
39.5707	8
39.5969	8
39.6231	13
39.6493	15
39.6755	11
39.7017	9
39.7279	11
39.7541	18
39.7803	22
39.8065	20
39.8327	20
39.8589	17
39.8851	5
39.9113	6
39.9375	8
39.9637	11
39.9899	15
40.0161	10
40.0423	14
40.0685	15
40.0947	12
40.1209	26
40.1471	36
40.1733	63
40.1995	91
40.2257	123
40.2519	191
40.2781	274
40.3043	361
40.3305	410
40.3567	399
40.3829	348
40.4091	258
40.4353	173
40.4615	117
40.4877	118
40.5139	156
40.5401	201
40.5663	254
40.5925	352
40.6187	519
40.6449	784
40.6711	1325
40.6973	2030
40.7234	2620
40.7497	2857
40.7759	2640
40.8021	2060
40.8283	1311
40.8545	584
40.8806	206
40.9068	114
40.9331	135
40.9593	148
40.9855	106
41.0117	49
41.0378	39
41.064	42
41.0902	55
41.1164	106
41.1426	171
41.1688	239
41.195	302
41.2212	328
41.2474	314
41.2736	281
41.2998	206
41.326	132
41.3522	82
41.3784	45
41.4046	31
41.4308	30
41.457	21
41.4832	29
41.5094	36
41.5356	33
41.5618	37
41.588	42
41.6142	45
41.6404	60
41.6666	83
41.6928	141
41.719	257
41.7452	488
41.7714	843
41.7976	1230
41.8238	1472
41.85	1500
41.8762	1295
41.9024	936
41.9286	537
41.9548	223
41.981	73
42.0072	37
42.0334	22
42.0596	25
42.0858	15
42.112	30
42.1382	54
42.1644	58
42.1906	75
42.2168	80
42.243	85
42.2692	97
42.2954	95
42.3216	108
42.3478	109
42.374	112
42.4002	137
42.4264	187
42.4526	251
42.4788	310
42.505	320
42.5312	292
42.5574	221
42.5836	139
42.6098	65
42.636	40
42.6622	41
42.6884	60
42.7146	66
42.7408	62
42.767	44
42.7932	27
42.8194	12
42.8456	10
42.8718	7
42.898	7
42.9242	8
42.9504	11
42.9766	10
43.0028	11
43.029	7
43.0552	7
43.0814	3
43.1076	5
43.1338	1
43.16	4
43.1862	7
43.2124	14
43.2386	24
43.2648	45
43.291	78
43.3172	105
43.3434	123
43.3696	128
43.3958	109
43.422	78
43.4482	42
43.4744	18
43.5006	9
43.5268	11
43.553	23
43.5792	27
43.6054	37
43.6316	48
43.6578	58
43.684	63
43.7102	66
43.7364	96
43.7626	132
43.7888	202
43.815	280
43.8412	304
43.8674	303
43.8936	251
43.9198	170
43.946	93
43.9722	32
43.9984	25
44.0246	27
44.0508	10
44.077	20
44.1032	18
44.1294	12
44.1556	5
44.1818	4
44.208	7
44.2342	3
44.2604	3
44.2866	3
44.3128	4
44.339	8
44.3652	19
44.3914	25
44.4176	33
44.4438	31
44.47	34
44.4962	29
44.5224	18
44.5486	15
44.5748	22
44.601	28
44.6272	34
44.6534	31
44.6796	44
44.7058	45
44.732	37
44.7582	35
44.7844	26
44.8106	21
44.8368	9
44.863	9
44.8892	17
44.9154	20
44.9416	28
44.9678	43
44.994	56
45.0202	80
45.0464	99
45.0726	113
45.0988	109
45.125	103
45.1512	90
45.1774	81
45.2036	69
45.2298	62
45.256	55
45.2822	39
45.3084	26
45.3346	13
45.3608	12
45.387	14
45.4132	18
45.4394	26
45.4656	29
45.4918	25
45.518	21
45.5442	19
45.5704	34
45.5966	47
45.6228	61
45.649	82
45.6752	90
45.7014	84
45.7276	82
45.7538	81
45.78	104
45.8062	123
45.8324	145
45.8586	168
45.8848	156
45.911	131
45.9372	101
45.9634	63
45.9896	57
46.0158	53
46.042	54
46.0682	53
46.0944	34
46.1206	22
46.1468	12
46.173	0
46.1992	1
46.2254	15
46.2516	26
46.2778	38
46.304	48
46.3302	63
46.3564	61
46.3826	48
46.4088	50
46.435	67
46.4612	94
46.4874	164
46.5136	280
46.5398	432
46.566	564
46.5922	646
46.6184	639
46.6446	554
46.6708	433
46.697	296
46.7232	194
46.7494	139
46.7756	118
46.8018	88
46.828	53
46.8542	35
46.8804	29
46.9066	10
46.9328	16
46.959	20
46.9852	23
47.0114	16
47.0376	21
47.0638	21
47.09	15
47.1162	8
47.1424	8
47.1686	2
47.1948	0
47.221	0
47.2472	9
47.2734	13
47.2996	15
47.3258	21
47.352	27
47.3782	28
47.4044	18
47.4306	21
47.4568	22
47.483	14
47.5092	7
47.5354	17
47.5616	25
47.5878	38
47.614	66
47.6402	85
47.6664	100
47.6926	96
47.7188	83
47.745	63
47.7712	41
47.7974	40
47.8236	45
47.8498	34
47.876	37
47.9022	35
47.9284	30
47.9546	17
47.9808	10
48.007	13
48.0332	10
48.0594	7
48.0856	9
48.1118	11
48.138	10
48.1642	6
48.1904	0
48.2166	0
48.2428	2
48.269	6
48.2952	16
48.3214	20
48.3476	22
48.3738	16
48.4	10
48.4262	9
48.4524	21
48.4786	27
48.5048	44
48.531	49
48.5572	48
48.5834	38
48.6096	30
48.6358	24
48.662	23
48.6882	25
48.7144	31
48.7406	27
48.7668	21
48.793	9
48.8192	0
48.8454	11
48.8716	56
48.8978	134
48.924	230
48.9502	341
48.9764	428
49.0026	467
49.0288	449
49.055	402
49.0812	314
49.1074	226
49.1336	149
49.1598	107
49.186	78
49.2122	88
49.2384	133
49.2646	206
49.2908	296
49.317	355
49.3432	351
49.3694	304
49.3956	217
49.4218	135
49.448	71
49.4742	36
49.5004	35
49.5266	37
49.5528	22
49.579	17
49.6052	28
49.6314	50
49.6576	84
49.6838	126
49.71	182
49.7362	225
49.7624	228
49.7886	201
49.8148	159
49.841	105
49.8672	65
49.8934	42
49.9196	38
49.9458	33
49.972	28
49.9982	16
50.0244	5
50.0506	0
50.0768	0
50.103	12
50.1292	32
50.1554	65
50.1816	114
50.2078	167
50.234	200
50.2602	221
50.2864	217
50.3126	168
50.3388	116
50.365	84
50.3912	72
50.4174	67
50.4436	87
50.4698	125
50.496	143
50.5222	143
50.5484	131
50.5746	116
50.6008	88
50.627	55
50.6532	37
50.6794	22
50.7056	22
50.7318	38
50.758	33
50.7842	39
50.8104	60
50.8366	81
50.8628	94
50.889	108
50.9152	123
50.9414	129
50.9676	111
50.9938	95
51.02	77
51.0462	57
51.0724	37
51.0986	27
51.1248	16
51.151	11
51.1772	5
51.2034	3
51.2296	0
51.2558	0
51.282	7
51.3082	13
51.3344	12
51.3606	17
51.3868	23
51.413	17
51.4392	22
51.4654	30
51.4916	62
51.5178	109
51.544	176
51.5702	252
51.5964	322
51.6226	334
51.6488	311
51.675	242
51.7012	182
51.7274	144
51.7536	147
51.7798	167
51.806	202
51.8322	217
51.8584	210
51.8846	180
51.9108	152
51.937	120
51.9632	90
51.9894	66
52.0156	44
52.0418	37
52.068	25
52.0942	30
52.1204	37
52.1466	35
52.1728	47
52.199	87
52.2252	122
52.2514	147
52.2776	152
52.3038	149
52.33	117
52.3562	64
52.3824	33
52.4086	28
52.4348	31
52.461	32
52.4872	33
52.5134	32
52.5396	22
52.5658	5
52.592	0
52.6182	0
52.6444	2
52.6706	8
52.6968	10
52.723	17
52.7492	20
52.7754	22
52.8016	20
52.8278	25
52.854	36
52.8802	49
52.9064	58
52.9326	81
52.9588	103
52.985	127
53.0112	138
53.0374	133
53.0636	117
53.0898	84
53.116	60
53.1422	36
53.1684	29
53.1946	33
53.2208	43
53.247	35
53.2732	36
53.2994	28
53.3256	35
53.3518	33
53.378	35
53.4042	46
53.4304	50
53.4566	48
53.4828	69
53.509	110
53.5352	164
53.5614	234
53.5876	286
53.6138	329
53.64	321
53.6662	286
53.6924	236
53.7186	189
53.7448	141
53.771	101
53.7972	84
53.8234	86
53.8496	93
53.8758	104
53.902	106
53.9282	108
53.9544	103
53.9806	77
54.0068	64
54.033	43
54.0592	29
54.0854	14
54.1116	3
54.1378	15
54.164	27
54.1902	49
54.2164	69
54.2426	85
54.2688	90
54.295	82
54.3212	73
54.3474	74
54.3736	88
54.3998	119
54.426	181
54.4522	276
54.4784	348
54.5046	390
54.5308	386
54.557	339
54.5832	261
54.6094	165
54.6356	100
54.6618	76
54.688	58
54.7142	65
54.7404	77
54.7666	83
54.7928	69
54.819	64
54.8452	69
54.8714	79
54.8976	110
54.9238	168
54.95	273
54.9762	422
55.0024	588
55.0286	718
55.0548	776
55.081	741
55.1072	617
55.1334	471
55.1595	350
55.1858	273
55.212	238
55.2382	210
55.2644	183
55.2906	142
55.3167	86
55.3429	68
55.3691	52
55.3953	36
55.4216	30
55.4478	30
55.4739	33
55.5001	29
55.5263	24
55.5525	40
55.5787	47
55.6049	48
55.6311	45
55.6573	46
55.6835	47
55.7097	45
55.7359	41
55.7621	40
55.7883	34
55.8145	26
55.8407	15
55.8669	13
55.8931	8
55.9193	19
55.9455	23
55.9717	23
55.9979	21
56.0241	20
56.0503	17
56.0765	17
56.1027	11
56.1289	25
56.1551	37
56.1813	40
56.2075	42
56.2337	53
56.2599	56
56.2861	55
56.3123	49
56.3385	51
56.3647	52
56.3909	43
56.4171	45
56.4433	46
56.4695	48
56.4957	58
56.5219	71
56.5481	98
56.5743	145
56.6005	224
56.6267	322
56.6529	404
56.6791	446
56.7053	433
56.7315	360
56.7577	273
56.7839	177
56.8101	97
56.8363	62
56.8625	49
56.8887	41
56.9149	37
56.9411	31
56.9673	44
56.9935	43
57.0197	36
57.0459	39
57.0721	33
57.0983	38
57.1245	39
57.1507	37
57.1769	39
57.2031	44
57.2293	52
57.2555	51
57.2817	39
57.3079	36
57.3341	29
57.3603	18
[truncated: 476 more rows]
