# Supplementary material for: Synthesis and thermodynamic properties of arsenate and sulfate-arsenate ettringite structure phases
Source: PLoS One. 2017 Jul 31;12(7):e0182160. doi: 10.1371/journal.pone.0182160 (PMC5536735; doi:10.1371/journal.pone.0182160)
Supplement: S1 File — a, b, c, d, e, f, g, and h correspond to the samples with Xsolid of 0, 0.04, 0.09, 0.12, 0.30, 0.53, 0.65, and 1.00, respectively. (ZIP) [file pone.0182160.s001.zip › S1_File/d.xls]

## Sheet: Sheet1
Angle	Intensity
5.0131	26
5.0393	26
5.0655	26
5.0917	36
5.1179	40
5.1441	37
5.1703	36
5.1965	44
5.2227	48
5.2489	31
5.2751	35
5.3013	20
5.3275	24
5.3537	34
5.3799	47
5.4061	63
5.4323	68
5.4585	53
5.4847	50
5.5109	25
5.5371	14
5.5633	17
5.5895	15
5.6157	30
5.6419	41
5.6681	43
5.6943	38
5.7205	29
5.7467	25
5.7729	27
5.7991	30
5.8253	34
5.8515	51
5.8777	53
5.9039	54
5.9301	63
5.9563	64
5.9825	52
6.0087	37
6.0349	32
6.0611	28
6.0873	20
6.1135	19
6.1397	27
6.1659	24
6.1921	18
6.2183	1
6.2445	15
6.2707	34
6.2969	43
6.3231	44
6.3493	48
6.3755	53
6.4017	44
6.4279	27
6.4541	30
6.4803	40
6.5065	34
6.5327	24
6.5589	28
6.5851	31
6.6113	29
6.6375	22
6.6637	32
6.6899	43
6.7161	34
6.7423	43
6.7685	59
6.7947	55
6.8209	46
6.8471	34
6.8733	32
6.8995	23
6.9257	0
6.9519	8
6.9781	16
7.0043	7
7.0305	10
7.0567	29
7.0829	37
7.1091	58
7.1353	58
7.1615	83
7.1877	84
7.2139	69
7.2401	56
7.2663	46
7.2925	46
7.3187	43
7.3449	37
7.3711	67
7.3973	62
7.4235	72
7.4497	63
7.4759	68
7.5021	77
7.5283	65
7.5545	54
7.5807	64
7.6069	78
7.6331	92
7.6593	90
7.6855	91
7.7117	78
7.7379	61
7.7641	28
7.7903	24
7.8165	47
7.8427	38
7.8689	48
7.8951	60
7.9213	57
7.9475	68
7.9737	56
7.9999	59
8.0261	60
8.0523	44
8.0785	29
8.1047	28
8.1309	13
8.1571	34
8.1833	41
8.2095	57
8.2357	56
8.2619	71
8.2881	57
8.3143	66
8.3405	59
8.3667	55
8.3929	52
8.4191	66
8.4453	77
8.4715	99
8.4977	105
8.5239	136
8.5501	145
8.5763	159
8.6025	194
8.6287	254
8.6549	304
8.6811	335
8.7073	415
8.7335	495
8.7597	567
8.7859	711
8.8121	855
8.8383	1032
8.8645	1213
8.8907	1464
8.9169	1778
8.9431	2183
8.9693	2797
8.9955	3728
9.0217	5190
9.0479	6558
9.0741	7006
9.1003	6462
9.1265	5033
9.1527	3165
9.1789	1351
9.2051	89
9.2313	0
9.2575	0
9.2837	53
9.3099	65
9.3361	44
9.3623	31
9.3885	21
9.4147	6
9.4409	1
9.4671	0
9.4933	2
9.5195	0
9.5457	2
9.5719	7
9.5981	7
9.6243	5
9.6505	16
9.6767	32
9.7029	31
9.7291	29
9.7553	44
9.7815	66
9.8077	77
9.8339	75
9.8601	121
9.8863	147
9.9125	172
9.9387	223
9.9649	279
9.9911	335
10.0173	348
10.0435	323
10.0697	297
10.0959	227
10.1221	171
10.1483	123
10.1745	76
10.2007	51
10.2269	24
10.2531	7
10.2793	0
10.3055	0
10.3317	6
10.3579	9
10.3841	10
10.4103	9
10.4365	6
10.4627	2
10.4889	0
10.5151	0
10.5413	0
10.5675	0
10.5937	0
10.6199	0
10.6461	0
10.6723	0
10.6985	0
10.7247	0
10.7509	0
10.7771	0
10.8033	0
10.8295	0
10.8557	0
10.8819	0
10.9081	0
10.9343	0
10.9605	0
10.9867	0
11.0129	0
11.0391	0
11.0653	0
11.0915	0
11.1177	0
11.1439	0
11.1701	0
11.1963	0
11.2225	0
11.2487	0
11.2749	0
11.3011	0
11.3273	0
11.3535	0
11.3797	0
11.4059	0
11.4321	0
11.4583	0
11.4845	0
11.5107	0
11.5369	0
11.5631	0
11.5893	0
11.6155	0
11.6417	0
11.6679	0
11.6941	0
11.7203	0
11.7465	0
11.7727	0
11.7989	0
11.8251	0
11.8513	0
11.8775	0
11.9037	0
11.9299	0
11.9561	1
11.9823	3
12.0085	4
12.0347	0
12.0609	6
12.0871	6
12.1133	12
12.1395	15
12.1657	27
12.1919	27
12.2181	38
12.2442	45
12.2704	51
12.2966	38
12.3228	34
12.349	29
12.3752	27
12.4014	13
12.4276	25
12.4538	30
12.48	25
12.5062	13
12.5324	8
12.5586	4
12.5848	3
12.611	10
12.6372	26
12.6634	32
12.6896	32
12.7158	22
12.742	10
12.7682	13
12.7944	17
12.8206	28
12.8468	31
12.873	20
12.8992	24
12.9254	20
12.9516	18
12.9778	25
13.004	15
13.0302	21
13.0564	15
13.0826	9
13.1088	17
13.135	32
13.1612	41
13.1874	39
13.2136	35
13.2398	40
13.266	43
13.2922	38
13.3184	36
13.3446	42
13.3708	47
13.397	41
13.4232	38
13.4494	33
13.4756	50
13.5018	49
13.528	42
13.5542	41
13.5804	47
13.6066	39
13.6328	29
13.659	17
13.6852	20
13.7114	18
13.7376	16
13.7638	24
13.79	26
13.8162	37
13.8424	41
13.8686	24
13.8948	29
13.921	42
13.9472	48
13.9734	42
13.9996	30
14.0258	32
14.052	17
14.0782	7
14.1044	12
14.1306	24
14.1568	22
14.183	23
14.2092	25
14.2354	25
14.2616	37
14.2878	53
14.314	58
14.3402	60
14.3664	36
14.3926	27
14.4188	36
14.445	43
14.4712	57
14.4974	56
14.5236	59
14.5498	49
14.576	26
14.6022	18
14.6284	33
14.6546	35
14.6808	25
14.707	29
14.7332	41
14.7594	52
14.7856	54
14.8118	39
14.838	47
14.8642	45
14.8904	55
14.9166	80
14.9428	92
14.969	114
14.9952	124
15.0214	122
15.0476	126
15.0738	156
15.1	173
15.1262	195
15.1524	217
15.1786	227
15.2048	222
15.231	226
15.2572	240
15.2834	237
15.3096	228
15.3358	218
15.362	219
15.3882	201
15.4144	189
15.4406	212
15.4668	291
15.493	334
15.5192	406
15.5454	503
15.5716	647
15.5978	814
15.624	1090
15.6502	1539
15.6764	2416
15.7026	3676
15.7288	4798
15.755	5252
15.7812	4833
15.8074	3703
15.8336	2261
15.8598	854
15.886	14
15.9122	0
15.9384	37
15.9646	113
15.9908	87
16.017	59
16.0432	56
16.0694	48
16.0956	31
16.1218	39
16.148	32
16.1742	25
16.2004	19
16.2266	24
16.2528	23
16.279	42
16.3052	45
16.3314	42
16.3576	28
16.3838	25
16.41	16
16.4362	10
16.4624	0
16.4886	17
16.5148	23
16.541	23
16.5672	14
16.5934	16
16.6196	21
16.6458	23
16.672	11
16.6982	26
16.7244	26
16.7506	24
16.7768	15
16.803	11
16.8292	8
16.8554	9
16.8816	6
16.9078	10
16.934	13
16.9602	15
16.9864	14
17.0126	9
17.0388	1
17.065	4
17.0912	1
17.1174	0
17.1436	0
17.1698	0
17.196	5
17.2222	13
17.2484	15
17.2746	22
17.3008	24
17.327	17
17.3532	8
17.3794	11
17.4056	35
17.4318	42
17.458	31
17.4842	30
17.5104	47
17.5366	57
17.5628	66
17.589	106
17.6152	133
17.6414	184
17.6676	232
17.6938	347
17.72	592
17.7462	938
17.7724	1213
17.7986	1304
17.8248	1178
17.851	903
17.8772	532
17.9034	201
17.9296	28
17.9558	27
17.982	53
18.0082	69
18.0344	71
18.0606	58
18.0868	73
18.113	98
18.1392	153
18.1654	246
18.1916	309
18.2178	349
18.244	321
18.2702	246
18.2964	159
18.3226	65
18.3488	2
18.375	7
18.4012	13
18.4274	27
18.4536	35
18.4798	48
18.506	58
18.5322	71
18.5584	85
18.5846	133
18.6108	188
18.637	236
18.6632	316
18.6894	410
18.7156	503
18.7418	693
18.768	1136
18.7942	1866
18.8204	2604
18.8466	2960
18.8728	2870
18.899	2357
18.9252	1541
18.9514	690
18.9776	132
19.0038	0
19.03	37
19.0562	45
19.0824	41
19.1086	39
19.1348	40
19.161	20
19.1872	8
19.2134	17
19.2396	23
19.2658	20
19.292	16
19.3182	12
19.3444	6
19.3706	7
19.3968	8
19.423	12
19.4492	9
19.4754	16
19.5016	19
19.5278	17
19.554	10
19.5802	13
19.6064	10
19.6326	0
19.6588	0
19.685	9
19.7112	15
19.7374	17
19.7636	16
19.7898	12
19.816	1
19.8422	2
19.8684	13
19.8946	8
19.9208	22
19.947	28
19.9732	28
19.9994	23
20.0256	11
20.0518	15
20.078	7
20.1042	0
20.1304	10
20.1566	15
20.1828	21
20.209	23
20.2352	15
20.2614	18
20.2876	19
20.3138	19
20.34	19
20.3662	17
20.3924	9
20.4186	10
20.4448	8
20.471	15
20.4972	19
20.5234	18
20.5496	8
20.5758	10
20.602	6
20.6282	12
20.6544	18
20.6806	16
20.7068	19
20.733	21
20.7592	18
20.7854	30
20.8116	29
20.8378	22
20.864	18
20.8902	6
20.9164	6
20.9426	6
20.9688	5
20.995	3
21.0212	4
21.0474	9
21.0736	12
21.0998	10
21.126	11
21.1522	6
21.1784	22
21.2046	29
21.2308	34
21.257	36
21.2832	36
21.3094	28
21.3356	16
21.3618	3
21.388	10
21.4142	6
21.4404	1
21.4666	10
21.4928	26
21.519	35
21.5452	39
21.5714	44
21.5976	37
21.6238	35
21.65	34
21.6762	32
21.7024	35
21.7286	68
21.7548	88
21.781	114
21.8072	151
21.8334	192
21.8596	224
21.8858	242
21.912	248
21.9382	258
21.9644	271
21.9906	296
22.0168	309
22.043	296
22.0692	250
22.0954	205
22.1216	155
22.1478	89
22.174	81
22.2002	87
22.2264	89
22.2526	85
22.2788	66
22.305	70
22.3312	86
22.3574	73
22.3836	70
22.4098	69
22.436	83
22.4622	85
22.4884	73
22.5146	76
22.5408	103
22.567	121
22.5932	139
22.6194	176
22.6456	234
22.6718	292
22.698	354
22.7242	485
22.7504	678
22.7766	1043
22.8028	1844
22.829	3121
22.8552	4355
22.8814	4983
22.9076	4833
22.9338	3970
22.96	2575
22.9862	1145
23.0124	245
23.0386	8
23.0648	62
23.091	108
23.1172	142
23.1434	144
23.1696	103
23.1958	56
23.222	47
23.2482	55
23.2744	53
23.3006	36
23.3268	39
23.353	51
23.3792	56
23.4054	45
23.4316	41
23.4578	42
23.484	32
23.5102	10
23.5364	27
23.5626	40
23.5888	48
23.615	41
23.6412	24
23.6674	30
23.6936	30
23.7198	34
23.746	61
23.7722	69
23.7984	62
23.8246	39
23.8508	17
23.877	35
23.9032	40
23.9294	44
23.9556	66
23.9818	74
24.008	66
24.0342	50
24.0604	60
24.0866	103
24.1128	149
24.139	208
24.1652	262
24.1914	254
24.2176	202
24.2438	140
24.27	91
24.2962	45
24.3224	18
24.3486	51
24.3748	87
24.401	89
24.4272	89
24.4534	114
24.4796	124
24.5058	139
24.532	170
24.5582	239
24.5844	413
24.6106	694
24.6368	937
24.663	1056
24.6892	1023
24.7154	862
24.7416	587
24.7678	274
24.794	93
24.8202	43
24.8464	17
24.8726	15
24.8988	34
24.925	46
24.9512	62
24.9774	58
25.0036	60
25.0298	50
25.056	41
25.0822	36
25.1084	34
25.1346	22
25.1608	21
25.187	1
25.2132	11
25.2394	33
25.2656	46
25.2918	52
25.318	66
25.3442	85
25.3704	136
25.3966	168
25.4228	238
25.449	327
25.4752	518
25.5014	925
25.5276	1538
25.5538	2037
25.58	2249
25.6062	2085
25.6324	1610
25.6586	934
25.6848	334
25.711	33
25.7372	27
25.7634	67
25.7896	93
25.8158	88
25.842	71
25.8682	37
25.8944	28
25.9206	34
25.9468	42
25.973	51
25.9992	51
26.0254	46
26.0516	49
26.0778	41
26.104	26
26.1302	27
26.1564	25
26.1826	21
26.2088	22
26.235	29
26.2612	26
26.2874	33
26.3136	27
26.3398	37
26.366	28
26.3922	18
26.4184	18
26.4446	16
26.4708	9
26.497	15
26.5232	18
26.5494	23
26.5756	27
26.6017	30
26.6279	45
26.6542	50
26.6803	45
26.7065	28
26.7327	27
26.7589	24
26.7851	26
26.8113	29
26.8375	32
26.8637	45
26.8899	55
26.9161	47
26.9423	72
26.9685	87
26.9947	120
27.0209	139
27.0471	159
27.0733	186
27.0995	223
27.1257	248
27.1519	266
27.1781	277
27.2043	276
27.2305	258
27.2567	232
27.2829	203
27.3091	204
27.3353	220
27.3615	286
27.3877	467
27.4139	798
27.4401	1141
27.4663	1313
27.4925	1313
27.5187	1107
27.5449	752
27.5711	367
27.5973	89
27.6235	16
27.6497	17
27.6759	18
27.7021	58
27.7283	61
27.7545	69
27.7807	61
27.8069	68
27.8331	74
27.8593	71
27.8855	66
27.9117	62
27.9379	45
27.9641	42
27.9903	32
28.0165	26
28.0427	26
28.0689	20
28.0951	20
28.1213	12
28.1475	14
28.1737	21
28.1999	29
28.2261	31
28.2523	38
28.2785	32
28.3047	17
28.3309	6
28.3571	18
28.3833	32
28.4095	37
28.4357	43
28.4619	45
28.4881	41
28.5143	26
28.5405	20
28.5667	41
28.5929	54
28.6191	51
28.6453	35
28.6715	37
28.6977	43
28.7239	48
28.7501	69
28.7763	88
28.8025	91
28.8287	77
28.8549	39
28.8811	25
28.9073	16
28.9335	9
28.9597	19
28.9859	23
29.0121	29
29.0383	32
29.0645	24
29.0907	24
29.1169	20
29.1431	10
29.1693	8
29.1955	10
29.2217	16
29.2479	35
29.2741	50
29.3003	66
29.3265	69
29.3527	75
29.3789	89
29.4051	108
29.4313	101
29.4575	138
29.4837	224
29.5099	370
29.5361	480
29.5623	536
29.5885	525
29.6147	435
29.6409	267
29.6671	125
29.6933	37
29.7195	31
29.7457	26
29.7719	37
29.7981	41
29.8243	41
29.8505	40
29.8767	39
29.9029	30
29.9291	25
29.9553	10
29.9815	14
30.0077	13
30.0339	14
30.0601	9
30.0863	14
30.1125	15
30.1387	37
30.1649	42
30.1911	53
30.2173	62
30.2435	62
30.2697	48
30.2959	29
30.3221	26
30.3483	33
30.3745	32
30.4007	25
30.4269	29
30.4531	37
30.4793	46
30.5055	43
30.5317	46
30.5579	34
30.5841	21
30.6103	10
30.6365	4
30.6627	9
30.6889	23
30.7151	32
30.7413	31
30.7675	36
30.7937	30
30.8199	31
30.8461	30
30.8723	40
30.8985	45
30.9247	41
30.9509	29
30.9771	25
31.0033	12
31.0295	12
31.0557	23
31.0819	35
31.1081	36
31.1343	23
31.1605	21
31.1867	22
31.2129	19
31.2391	33
31.2653	37
31.2915	33
31.3177	39
31.3439	31
31.3701	38
31.3963	47
31.4225	46
31.4487	52
31.4749	46
31.5011	45
31.5273	45
31.5535	40
31.5797	50
31.6059	63
31.6321	57
31.6583	59
31.6845	51
31.7107	56
31.7369	70
31.7631	129
31.7893	218
31.8155	271
31.8417	280
31.8679	249
31.8941	192
31.9203	128
31.9465	104
31.9727	115
31.9989	171
32.0251	214
32.0513	268
32.0775	333
32.1037	510
32.1299	983
32.1561	1863
32.1823	2733
32.2085	3184
32.2347	3112
32.2609	2588
32.2871	1734
32.3133	808
32.3395	196
32.3657	58
32.3919	92
32.4181	81
32.4443	70
32.4705	74
32.4967	81
32.5229	67
32.5491	55
32.5753	47
32.6015	47
32.6277	67
32.6539	68
32.6801	61
32.7063	48
32.7325	35
32.7587	35
32.7849	36
32.8111	38
32.8373	54
32.8635	82
32.8897	114
32.9159	126
32.9421	136
32.9683	127
32.9945	123
33.0207	89
33.0469	76
33.0731	107
33.0993	188
33.1255	282
33.1517	363
33.1779	398
33.2041	399
33.2303	374
33.2565	371
33.2827	415
33.3089	506
33.3351	587
33.3613	595
33.3875	548
33.4137	442
33.4399	326
33.4661	201
33.4923	115
33.5185	68
33.5447	48
33.5709	29
33.5971	32
33.6233	26
33.6495	29
33.6757	18
33.7019	6
33.7281	9
33.7543	13
33.7805	21
33.8067	17
33.8329	23
33.8591	26
33.8853	30
33.9115	33
33.9377	42
33.9639	49
33.9901	40
34.0163	45
34.0425	66
34.0687	76
34.0949	103
34.1211	200
34.1473	407
34.1735	768
34.1997	1122
34.2259	1307
34.2521	1280
34.2783	1052
34.3045	689
34.3307	320
34.3569	64
34.3831	10
34.4093	22
34.4355	4
34.4617	12
34.4879	27
34.5141	39
34.5403	37
34.5665	34
34.5927	45
34.6189	54
34.6451	60
34.6713	78
34.6975	88
34.7237	106
34.7499	119
34.7761	135
34.8023	188
34.8285	375
34.8547	863
34.8809	1779
34.9071	2817
34.9333	3547
34.9595	3710
34.9857	3273
35.0119	2367
35.0381	1290
35.0643	435
35.0905	66
35.1167	5
35.1429	20
35.1691	41
35.1953	65
35.2215	78
35.2477	61
35.2739	38
35.3001	19
35.3263	23
35.3525	36
35.3787	50
35.4049	57
35.4311	55
35.4573	50
35.4835	50
35.5097	53
35.5359	56
35.5621	49
35.5883	41
35.6145	27
35.6407	14
35.6669	7
35.6931	0
35.7193	7
35.7455	7
35.7717	5
35.7979	9
35.8241	8
35.8503	6
35.8765	2
35.9027	0
35.9289	0
35.9551	0
35.9813	50
36.0075	120
36.0337	175
36.0599	208
36.0861	212
36.1123	171
36.1385	98
36.1647	46
36.1909	19
36.2171	7
36.2433	0
36.2695	0
36.2957	0
36.3219	0
36.3481	0
36.3743	0
36.4005	1
36.4267	1
36.4529	2
36.4791	2
36.5053	1
36.5315	1
36.5577	0
36.5839	0
36.6101	0
36.6363	0
36.6625	0
36.6887	0
36.7149	0
36.7411	0
36.7673	0
36.7935	0
36.8197	6
36.8459	7
36.8721	17
36.8983	17
36.9245	22
36.9507	27
36.9769	39
37.0031	68
37.0293	112
37.0555	139
37.0817	170
37.1079	161
37.1341	155
37.1603	177
37.1865	253
37.2127	413
37.2389	549
37.2651	603
37.2913	557
37.3175	412
37.3437	230
37.3699	67
37.3961	0
37.4223	0
37.4485	2
37.4747	17
37.5009	18
37.5271	15
37.5533	12
37.5795	6
37.6057	1
37.6319	5
37.6581	4
37.6843	3
37.7105	1
37.7367	0
37.7629	0
37.7891	0
37.8153	3
37.8415	8
37.8677	16
37.8939	23
37.9201	24
37.9463	27
37.9725	22
37.9987	17
38.0249	15
38.0511	17
38.0773	35
38.1035	46
38.1297	56
38.1559	98
38.1821	156
38.2083	226
38.2345	290
38.2607	319
38.2869	302
38.3131	226
38.3393	140
38.3655	70
38.3917	35
38.4179	31
38.4441	45
38.4703	49
38.4965	38
38.5227	18
38.5489	16
38.5751	8
38.6013	11
38.6275	13
38.6537	7
38.6799	10
38.7061	13
38.7323	10
38.7585	21
38.7847	24
38.8109	20
38.8371	16
38.8633	10
38.8895	13
38.9157	14
38.9419	9
38.9681	3
38.9943	9
39.0205	10
39.0467	7
39.0729	21
39.0991	28
39.1253	29
39.1515	24
39.1777	12
39.2039	9
39.2301	6
39.2563	0
39.2825	13
39.3087	16
39.3349	17
39.3611	12
39.3873	10
39.4135	3
39.4397	6
39.4659	1
39.4921	12
39.5183	14
39.5445	16
39.5707	21
39.5969	23
39.6231	27
39.6493	27
39.6755	18
39.7017	20
39.7279	13
39.7541	7
39.7803	7
39.8065	2
39.8327	5
39.8589	4
39.8851	1
39.9113	1
39.9375	1
39.9637	6
39.9899	11
40.0161	12
40.0423	12
40.0685	9
40.0947	6
40.1209	4
40.1471	6
40.1733	19
40.1995	15
40.2257	15
40.2519	39
40.2781	84
40.3043	198
40.3305	330
40.3567	416
40.3829	440
40.4091	394
40.4353	283
40.4615	170
40.4877	75
40.5139	55
40.5401	76
40.5663	94
40.5925	131
40.6187	188
40.6449	235
40.6711	343
40.6973	580
40.7234	1148
40.7497	1968
40.7759	2674
40.8021	2986
40.8283	2791
40.8545	2196
40.8806	1360
40.9068	582
40.9331	177
40.9593	99
40.9855	117
41.0117	101
41.0378	42
41.064	24
41.0902	7
41.1164	22
41.1426	53
41.1688	83
41.195	162
41.2212	268
41.2474	352
41.2736	396
41.2998	361
41.326	286
41.3522	185
41.3784	76
41.4046	28
41.4308	21
41.457	20
41.4832	17
41.5094	11
41.5356	3
41.5618	18
41.588	25
41.6142	38
41.6404	65
41.6666	66
41.6928	68
41.719	68
41.7452	64
41.7714	142
41.7976	351
41.8238	760
41.85	1240
41.8762	1553
41.9024	1621
41.9286	1399
41.9548	1000
41.981	552
42.0072	202
42.0334	72
42.0596	64
42.0858	58
42.112	49
42.1382	36
42.1644	44
42.1906	55
42.2168	62
42.243	74
42.2692	72
42.2954	75
42.3216	102
42.3478	113
42.374	108
42.4002	120
42.4264	135
42.4526	174
42.4788	245
42.505	335
42.5312	384
42.5574	369
42.5836	301
42.6098	220
42.636	123
42.6622	68
42.6884	61
42.7146	63
42.7408	68
42.767	72
42.7932	60
42.8194	57
42.8456	48
42.8718	42
42.898	35
42.9242	18
42.9504	13
42.9766	15
43.0028	15
43.029	20
43.0552	23
43.0814	21
43.1076	11
43.1338	7
43.16	5
43.1862	18
43.2124	25
43.2386	28
43.2648	34
43.291	39
43.3172	52
43.3434	90
43.3696	125
43.3958	164
43.422	172
43.4482	153
43.4744	122
43.5006	79
43.5268	42
43.553	25
43.5792	20
43.6054	26
43.6316	27
43.6578	42
43.684	44
43.7102	59
43.7364	77
43.7626	102
43.7888	128
43.815	176
43.8412	246
43.8674	321
43.8936	336
43.9198	310
43.946	251
43.9722	169
43.9984	75
44.0246	32
44.0508	31
44.077	44
44.1032	46
44.1294	35
44.1556	28
44.1818	14
44.208	6
44.2342	14
44.2604	20
44.2866	19
44.3128	16
44.339	18
44.3652	11
44.3914	10
44.4176	23
44.4438	30
44.47	30
44.4962	28
44.5224	23
44.5486	20
44.5748	12
44.601	17
44.6272	18
44.6534	10
44.6796	10
44.7058	9
44.732	7
44.7582	18
44.7844	26
44.8106	28
44.8368	30
44.863	20
44.8892	24
44.9154	16
44.9416	9
44.9678	19
44.994	22
45.0202	19
45.0464	38
45.0726	55
45.0988	79
45.125	101
45.1512	108
45.1774	100
45.2036	76
45.2298	48
45.256	27
45.2822	18
45.3084	16
45.3346	25
45.3608	29
45.387	24
45.4132	15
45.4394	24
45.4656	19
45.4918	26
45.518	30
45.5442	26
45.5704	15
45.5966	6
45.6228	21
45.649	49
45.6752	77
45.7014	94
45.7276	96
45.7538	70
45.78	34
45.8062	13
45.8324	36
45.8586	80
45.8848	144
45.911	193
45.9372	197
45.9634	167
45.9896	115
46.0158	73
46.042	44
46.0682	36
46.0944	40
46.1206	46
46.1468	37
46.173	27
46.1992	14
46.2254	12
46.2516	17
46.2778	22
46.304	31
46.3302	35
46.3564	38
46.3826	33
46.4088	34
46.435	29
46.4612	32
46.4874	35
46.5136	82
46.5398	162
46.566	298
46.5922	476
46.6184	628
46.6446	678
46.6708	643
46.697	537
46.7232	421
46.7494	287
46.7756	193
46.8018	144
46.828	100
46.8542	49
46.8804	22
46.9066	6
46.9328	26
46.959	33
46.9852	39
47.0114	39
47.0376	32
47.0638	26
47.09	15
47.1162	7
47.1424	11
47.1686	15
47.1948	29
47.221	43
47.2472	46
47.2734	48
47.2996	46
47.3258	44
47.352	37
47.3782	34
47.4044	35
47.4306	52
47.4568	51
47.483	49
47.5092	55
47.5354	52
47.5616	52
47.5878	49
47.614	53
47.6402	69
47.6664	79
47.6926	97
47.7188	124
47.745	136
47.7712	141
47.7974	121
47.8236	95
47.8498	58
47.876	34
47.9022	16
47.9284	25
47.9546	48
47.9808	69
48.007	77
48.0332	78
48.0594	63
48.0856	45
48.1118	29
48.138	29
48.1642	26
48.1904	24
48.2166	24
48.2428	19
48.269	12
48.2952	13
48.3214	30
48.3476	38
48.3738	41
48.4	50
48.4262	46
48.4524	38
48.4786	29
48.5048	30
48.531	41
48.5572	53
48.5834	65
48.6096	72
48.6358	64
48.662	48
48.6882	48
48.7144	39
48.7406	39
48.7668	36
48.793	41
48.8192	44
48.8454	41
48.8716	41
48.8978	49
48.924	40
48.9502	66
48.9764	108
49.0026	199
49.0288	322
49.055	446
49.0812	536
49.1074	540
49.1336	470
49.1598	362
49.186	238
49.2122	124
49.2384	65
49.2646	75
49.2908	140
49.317	243
49.3432	345
49.3694	390
49.3956	379
49.4218	292
49.448	176
49.4742	71
49.5004	19
49.5266	16
49.5528	34
49.579	39
49.6052	54
49.6314	52
49.6576	46
49.6838	52
49.71	83
49.7362	130
49.7624	187
49.7886	221
49.8148	241
49.841	215
49.8672	168
49.8934	107
49.9196	52
49.9458	17
49.972	6
49.9982	8
50.0244	15
50.0506	17
50.0768	19
50.103	16
50.1292	8
50.1554	4
50.1816	24
50.2078	52
50.234	107
50.2602	188
50.2864	255
50.3126	284
50.3388	266
50.365	212
50.3912	129
50.4174	56
50.4436	5
50.4698	8
50.496	34
50.5222	77
50.5484	115
50.5746	159
50.6008	163
50.627	160
50.6532	123
50.6794	88
50.7056	53
50.7318	27
50.758	9
50.7842	13
50.8104	5
50.8366	12
50.8628	31
50.889	47
50.9152	74
50.9414	96
50.9676	128
50.9938	129
51.02	137
51.0462	132
51.0724	112
51.0986	82
51.1248	78
51.151	64
51.1772	60
51.2034	40
51.2296	39
51.2558	28
51.282	5
51.3082	0
51.3344	10
51.3606	17
51.3868	24
51.413	34
51.4392	35
51.4654	22
51.4916	15
51.5178	21
51.544	37
51.5702	88
51.5964	176
51.6226	284
51.6488	357
51.675	359
51.7012	321
51.7274	244
51.7536	163
51.7798	110
51.806	112
51.8322	150
51.8584	180
51.8846	191
51.9108	200
51.937	195
51.9632	172
51.9894	137
52.0156	106
52.0418	80
52.068	51
52.0942	37
52.1204	36
52.1466	37
52.1728	35
52.199	36
52.2252	57
52.2514	84
52.2776	111
52.3038	134
52.33	136
52.3562	120
52.3824	98
52.4086	70
52.4348	56
52.461	41
52.4872	37
52.5134	34
52.5396	19
52.5658	6
52.592	8
52.6182	16
52.6444	30
52.6706	35
52.6968	35
52.723	33
52.7492	21
52.7754	16
52.8016	12
52.8278	14
52.854	17
52.8802	17
52.9064	21
52.9326	28
52.9588	57
52.985	93
53.0112	132
53.0374	154
53.0636	149
53.0898	128
53.116	93
53.1422	49
53.1684	25
53.1946	13
53.2208	22
53.247	23
53.2732	23
53.2994	25
53.3256	25
53.3518	17
53.378	19
53.4042	26
53.4304	18
53.4566	17
53.4828	29
53.509	37
53.5352	49
53.5614	59
53.5876	102
53.6138	146
53.64	189
53.6662	241
53.6924	284
53.7186	296
53.7448	271
53.771	224
53.7972	182
53.8234	135
53.8496	108
53.8758	90
53.902	87
53.9282	86
53.9544	84
53.9806	73
54.0068	62
54.033	52
54.0592	41
54.0854	30
54.1116	20
54.1378	19
54.164	25
54.1902	19
54.2164	34
54.2426	45
54.2688	50
54.295	51
54.3212	45
54.3474	57
54.3736	58
54.3998	54
54.426	61
54.4522	82
54.4784	123
54.5046	176
54.5308	257
54.557	339
54.5832	371
54.6094	362
54.6356	288
54.6618	213
54.688	140
54.7142	73
54.7404	44
54.7666	41
54.7928	52
54.819	53
54.8452	36
54.8714	59
54.8976	71
54.9238	65
54.95	71
54.9762	113
55.0024	170
55.0286	286
55.0548	459
55.081	653
55.1072	776
55.1334	780
55.1595	697
55.1858	580
55.212	427
55.2382	309
55.2644	222
55.2906	171
55.3167	139
55.3429	82
55.3691	61
55.3953	70
55.4216	77
55.4478	62
55.4739	40
55.5001	24
55.5263	16
55.5525	0
55.5787	6
55.6049	14
55.6311	29
55.6573	32
55.6835	33
55.7097	32
55.7359	26
55.7621	16
55.7883	15
55.8145	12
55.8407	17
55.8669	20
55.8931	24
55.9193	28
55.9455	25
55.9717	28
55.9979	27
56.0241	24
56.0503	23
56.0765	25
56.1027	25
56.1289	24
56.1551	22
56.1813	19
56.2075	27
56.2337	27
56.2599	25
56.2861	19
56.3123	16
56.3385	20
56.3647	22
56.3909	16
56.4171	27
56.4433	38
56.4695	40
56.4957	29
56.5219	25
56.5481	29
56.5743	36
56.6005	43
56.6267	87
56.6529	187
56.6791	314
56.7053	435
56.7315	502
56.7577	494
56.7839	409
56.8101	270
56.8363	146
56.8625	72
56.8887	51
56.9149	56
56.9411	55
56.9673	48
56.9935	30
57.0197	14
57.0459	9
57.0721	5
57.0983	11
57.1245	7
57.1507	10
57.1769	28
57.2031	36
57.2293	40
57.2555	41
57.2817	40
57.3079	43
57.3341	31
57.3603	44
[truncated: 476 more rows]
