# Supplementary material for: Synthesis and thermodynamic properties of arsenate and sulfate-arsenate ettringite structure phases
Source: PLoS One. 2017 Jul 31;12(7):e0182160. doi: 10.1371/journal.pone.0182160 (PMC5536735; doi:10.1371/journal.pone.0182160)
Supplement: S1 File — a, b, c, d, e, f, g, and h correspond to the samples with Xsolid of 0, 0.04, 0.09, 0.12, 0.30, 0.53, 0.65, and 1.00, respectively. (ZIP) [file pone.0182160.s001.zip › S1_File/e.xls]

## Sheet: Sheet1
Angle	Intensity
5.0131	17
5.0393	17
5.0655	17
5.0917	21
5.1179	25
5.1441	22
5.1703	14
5.1965	4
5.2227	8
5.2489	10
5.2751	11
5.3013	8
5.3275	9
5.3537	7
5.3799	0
5.4061	0
5.4323	5
5.4585	7
5.4847	5
5.5109	7
5.5371	11
5.5633	11
5.5895	6
5.6157	13
5.6419	13
5.6681	13
5.6943	11
5.7205	9
5.7467	14
5.7729	19
5.7991	18
5.8253	20
5.8515	12
5.8777	14
5.9039	16
5.9301	9
5.9563	12
5.9825	25
6.0087	25
6.0349	31
6.0611	28
6.0873	30
6.1135	25
6.1397	6
6.1659	9
6.1921	15
6.2183	13
6.2445	19
6.2707	15
6.2969	11
6.3231	8
6.3493	7
6.3755	25
6.4017	34
6.4279	28
6.4541	34
6.4803	35
6.5065	28
6.5327	21
6.5589	34
6.5851	55
6.6113	56
6.6375	60
6.6637	71
6.6899	61
6.7161	48
6.7423	29
6.7685	25
6.7947	28
6.8209	35
6.8471	50
6.8733	49
6.8995	32
6.9257	38
6.9519	41
6.9781	39
7.0043	30
7.0305	53
7.0567	56
7.0829	41
7.1091	31
7.1353	31
7.1615	37
7.1877	26
7.2139	12
7.2401	28
7.2663	27
7.2925	13
7.3187	22
7.3449	19
7.3711	29
7.3973	37
7.4235	38
7.4497	46
7.4759	39
7.5021	21
7.5283	19
7.5545	9
7.5807	1
7.6069	18
7.6331	27
7.6593	28
7.6855	35
7.7117	36
7.7379	44
7.7641	45
7.7903	29
7.8165	36
7.8427	38
7.8689	29
7.8951	29
7.9213	18
7.9475	20
7.9737	22
7.9999	14
8.0261	1
8.0523	15
8.0785	28
8.1047	34
8.1309	26
8.1571	37
8.1833	39
8.2095	24
8.2357	10
8.2619	26
8.2881	37
8.3143	40
8.3405	23
8.3667	39
8.3929	40
8.4191	23
8.4453	29
8.4715	56
8.4977	71
8.5239	76
8.5501	75
8.5763	100
8.6025	105
8.6287	114
8.6549	163
8.6811	200
8.7073	229
8.7335	255
8.7597	315
8.7859	383
8.8121	472
8.8383	576
8.8645	698
8.8907	825
8.9169	979
8.9431	1142
8.9693	1439
8.9955	1809
9.0217	2480
9.0479	3423
9.0741	4074
9.1003	4152
9.1265	3647
9.1527	2698
9.1789	1614
9.2051	597
9.2313	97
9.2575	100
9.2837	133
9.3099	112
9.3361	73
9.3623	47
9.3885	38
9.4147	36
9.4409	46
9.4671	41
9.4933	41
9.5195	39
9.5457	32
9.5719	29
9.5981	10
9.6243	17
9.6505	13
9.6767	5
9.7029	27
9.7291	31
9.7553	37
9.7815	44
9.8077	46
9.8339	48
9.8601	36
9.8863	38
9.9125	41
9.9387	30
9.9649	44
9.9911	75
10.0173	94
10.0435	95
10.0697	116
10.0959	139
10.1221	131
10.1483	120
10.1745	123
10.2007	131
10.2269	111
10.2531	93
10.2793	93
10.3055	101
10.3317	86
10.3579	82
10.3841	68
10.4103	62
10.4365	47
10.4627	39
10.4889	45
10.5151	59
10.5413	49
10.5675	45
10.5937	23
10.6199	11
10.6461	1
10.6723	0
10.6985	1
10.7247	6
10.7509	9
10.7771	11
10.8033	11
10.8295	9
10.8557	5
10.8819	0
10.9081	0
10.9343	0
10.9605	3
10.9867	6
11.0129	11
11.0391	9
11.0653	18
11.0915	21
11.1177	13
11.1439	18
11.1701	22
11.1963	23
11.2225	20
11.2487	13
11.2749	22
11.3011	10
11.3273	22
11.3535	32
11.3797	47
11.4059	55
11.4321	47
11.4583	45
11.4845	40
11.5107	24
11.5369	31
11.5631	24
11.5893	36
11.6155	32
11.6417	21
11.6679	24
11.6941	21
11.7203	16
11.7465	8
11.7727	8
11.7989	11
11.8251	7
11.8513	0
11.8775	11
11.9037	7
11.9299	23
11.9561	36
11.9823	43
12.0085	36
12.0347	39
12.0609	40
12.0871	41
12.1133	34
12.1395	42
12.1657	40
12.1919	38
12.2181	32
12.2442	39
12.2704	60
12.2966	78
12.3228	78
12.349	79
12.3752	72
12.4014	75
12.4276	71
12.4538	69
12.48	66
12.5062	70
12.5324	50
12.5586	47
12.5848	43
12.611	51
12.6372	51
12.6634	44
12.6896	31
12.7158	33
12.742	21
12.7682	31
12.7944	50
12.8206	65
12.8468	69
12.873	68
12.8992	56
12.9254	59
12.9516	42
12.9778	39
13.004	44
13.0302	49
13.0564	48
13.0826	48
13.1088	32
13.135	52
13.1612	47
13.1874	56
13.2136	66
13.2398	67
13.266	47
13.2922	37
13.3184	20
13.3446	19
13.3708	15
13.397	24
13.4232	11
13.4494	14
13.4756	18
13.5018	41
13.528	42
13.5542	42
13.5804	58
13.6066	68
13.6328	52
13.659	63
13.6852	67
13.7114	61
13.7376	39
13.7638	19
13.79	16
13.8162	10
13.8424	0
13.8686	10
13.8948	11
13.921	17
13.9472	26
13.9734	25
13.9996	30
14.0258	38
14.052	43
14.0782	60
14.1044	56
14.1306	48
14.1568	40
14.183	33
14.2092	31
14.2354	44
14.2616	52
14.2878	54
14.314	46
14.3402	29
14.3664	17
14.3926	12
14.4188	8
14.445	10
14.4712	14
14.4974	10
14.5236	26
14.5498	24
14.576	40
14.6022	66
14.6284	80
14.6546	84
14.6808	71
14.707	71
14.7332	80
14.7594	73
14.7856	94
14.8118	107
14.838	119
14.8642	116
14.8904	102
14.9166	108
14.9428	100
14.969	109
14.9952	98
15.0214	96
15.0476	118
15.0738	121
15.1	118
15.1262	96
15.1524	67
15.1786	66
15.2048	58
15.231	60
15.2572	82
15.2834	75
15.3096	70
15.3358	49
15.362	39
15.3882	70
15.4144	96
15.4406	110
15.4668	145
15.493	174
15.5192	239
15.5454	291
15.5716	380
15.5978	489
15.624	611
15.6502	825
15.6764	1147
15.7026	1690
15.7288	2520
15.755	3232
15.7812	3477
15.8074	3161
15.8336	2454
15.8598	1565
15.886	671
15.9122	125
15.9384	35
15.9646	85
15.9908	82
16.017	38
16.0432	38
16.0694	58
16.0956	55
16.1218	56
16.148	43
16.1742	21
16.2004	10
16.2266	0
16.2528	0
16.279	3
16.3052	3
16.3314	2
16.3576	1
16.3838	0
16.41	0
16.4362	0
16.4624	0
16.4886	0
16.5148	0
16.541	0
16.5672	0
16.5934	0
16.6196	0
16.6458	0
16.672	0
16.6982	0
16.7244	0
16.7506	0
16.7768	0
16.803	0
16.8292	0
16.8554	0
16.8816	0
16.9078	0
16.934	0
16.9602	0
16.9864	0
17.0126	0
17.0388	0
17.065	0
17.0912	0
17.1174	4
17.1436	10
17.1698	13
17.196	15
17.2222	13
17.2484	10
17.2746	3
17.3008	0
17.327	0
17.3532	0
17.3794	0
17.4056	0
17.4318	2
17.458	0
17.4842	15
17.5104	28
17.5366	34
17.5628	35
17.589	31
17.6152	30
17.6414	49
17.6676	72
17.6938	134
17.72	228
17.7462	390
17.7724	572
17.7986	724
17.8248	772
17.851	700
17.8772	529
17.9034	302
17.9296	113
17.9558	11
17.982	0
18.0082	0
18.0344	2
18.0606	6
18.0868	15
18.113	22
18.1392	40
18.1654	75
18.1916	120
18.2178	164
18.244	172
18.2702	161
18.2964	125
18.3226	67
18.3488	25
18.375	3
18.4012	0
18.4274	12
18.4536	14
18.4798	14
18.506	13
18.5322	29
18.5584	51
18.5846	58
18.6108	87
18.637	130
18.6632	138
18.6894	169
18.7156	214
18.7418	311
18.768	439
18.7942	678
18.8204	1145
18.8466	1661
18.8728	1928
18.899	1908
18.9252	1600
18.9514	1117
18.9776	556
19.0038	130
19.03	0
19.0562	22
19.0824	24
19.1086	16
19.1348	9
19.161	24
19.1872	25
19.2134	22
19.2396	21
19.2658	17
19.292	6
19.3182	1
19.3444	0
19.3706	0
19.3968	0
19.423	0
19.4492	2
19.4754	5
19.5016	6
19.5278	8
19.554	8
19.5802	6
19.6064	3
19.6326	0
19.6588	1
19.685	0
19.7112	0
19.7374	7
19.7636	14
19.7898	19
19.816	20
19.8422	17
19.8684	11
19.8946	2
19.9208	0
19.947	0
19.9732	0
19.9994	1
20.0256	1
20.0518	1
20.078	1
20.1042	0
20.1304	1
20.1566	1
20.1828	2
20.209	0
20.2352	4
20.2614	7
20.2876	7
20.3138	7
20.34	5
20.3662	5
20.3924	0
20.4186	1
20.4448	10
20.471	23
20.4972	31
20.5234	32
20.5496	25
20.5758	19
20.602	11
20.6282	6
20.6544	11
20.6806	20
20.7068	22
20.733	13
20.7592	11
20.7854	20
20.8116	26
20.8378	22
20.864	28
20.8902	15
20.9164	19
20.9426	15
20.9688	15
20.995	23
21.0212	32
21.0474	29
21.0736	31
21.0998	22
21.126	27
21.1522	23
21.1784	18
21.2046	14
21.2308	12
21.257	16
21.2832	32
21.3094	33
21.3356	36
21.3618	30
21.388	38
21.4142	41
21.4404	48
21.4666	57
21.4928	60
21.519	65
21.5452	85
21.5714	79
21.5976	98
21.6238	115
21.65	125
21.6762	123
21.7024	122
21.7286	121
21.7548	120
21.781	110
21.8072	149
21.8334	173
21.8596	171
21.8858	167
21.912	158
21.9382	107
21.9644	77
21.9906	65
22.0168	86
22.043	87
22.0692	70
22.0954	70
22.1216	89
22.1478	71
22.174	72
22.2002	77
22.2264	73
22.2526	71
22.2788	59
22.305	61
22.3312	73
22.3574	49
22.3836	34
22.4098	51
22.436	69
22.4622	76
22.4884	78
22.5146	100
22.5408	117
22.567	98
22.5932	86
22.6194	107
22.6456	139
22.6718	151
22.698	175
22.7242	265
22.7504	393
22.7766	510
22.8028	682
22.829	1108
22.8552	1861
22.8814	2714
22.9076	3215
22.9338	3231
22.96	2798
22.9862	1967
23.0124	1018
23.0386	342
23.0648	107
23.091	148
23.1172	163
23.1434	135
23.1696	108
23.1958	65
23.222	38
23.2482	39
23.2744	38
23.3006	45
23.3268	51
23.353	41
23.3792	28
23.4054	26
23.4316	31
23.4578	39
23.484	36
23.5102	45
23.5364	38
23.5626	24
23.5888	9
23.615	11
23.6412	21
23.6674	19
23.6936	24
23.7198	31
23.746	30
23.7722	23
23.7984	6
23.8246	8
23.8508	12
23.877	6
23.9032	13
23.9294	17
23.9556	27
23.9818	27
24.008	23
24.0342	39
24.0604	52
24.0866	54
24.1128	51
24.139	64
24.1652	102
24.1914	133
24.2176	144
24.2438	143
24.27	122
24.2962	87
24.3224	44
24.3486	24
24.3748	28
24.401	33
24.4272	28
24.4534	39
24.4796	53
24.5058	67
24.532	90
24.5582	115
24.5844	146
24.6106	201
24.6368	319
24.663	478
24.6892	562
24.7154	572
24.7416	518
24.7678	390
24.794	227
24.8202	85
24.8464	35
24.8726	45
24.8988	44
24.925	57
24.9512	76
24.9774	74
25.0036	67
25.0298	55
25.056	47
25.0822	39
25.1084	22
25.1346	22
25.1608	21
25.187	28
25.2132	39
25.2394	49
25.2656	43
25.2918	38
25.318	46
25.3442	61
25.3704	80
25.3966	124
25.4228	163
25.449	191
25.4752	231
25.5014	313
25.5276	538
25.5538	889
25.58	1226
25.6062	1415
25.6324	1379
25.6586	1145
25.6848	772
25.711	374
25.7372	127
25.7634	55
25.7896	39
25.8158	52
25.842	53
25.8682	58
25.8944	51
25.9206	42
25.9468	25
25.973	18
25.9992	7
26.0254	20
26.0516	18
26.0778	19
26.104	30
26.1302	31
26.1564	23
26.1826	23
26.2088	18
26.235	13
26.2612	1
26.2874	4
26.3136	12
26.3398	14
26.366	7
26.3922	9
26.4184	24
26.4446	34
26.4708	34
26.497	33
26.5232	40
26.5494	43
26.5756	33
26.6017	30
26.6279	46
26.6542	51
26.6803	38
26.7065	34
26.7327	51
26.7589	64
26.7851	56
26.8113	55
26.8375	83
26.8637	94
26.8899	93
26.9161	104
26.9423	112
26.9685	118
26.9947	117
27.0209	108
27.0471	110
27.0733	116
27.0995	128
27.1257	127
27.1519	122
27.1781	124
27.2043	121
27.2305	86
27.2567	65
27.2829	76
27.3091	79
27.3353	71
27.3615	102
27.3877	181
27.4139	289
27.4401	477
27.4663	691
27.4925	842
27.5187	858
27.5449	758
27.5711	581
27.5973	366
27.6235	167
27.6497	71
27.6759	47
27.7021	41
27.7283	47
27.7545	60
27.7807	60
27.8069	48
27.8331	32
27.8593	24
27.8855	35
27.9117	46
27.9379	58
27.9641	63
27.9903	56
28.0165	36
28.0427	20
28.0689	11
28.0951	18
28.1213	24
28.1475	27
28.1737	30
28.1999	19
28.2261	12
28.2523	14
28.2785	11
28.3047	19
28.3309	25
28.3571	24
28.3833	18
28.4095	2
28.4357	8
28.4619	14
28.4881	18
28.5143	15
28.5405	18
28.5667	14
28.5929	10
28.6191	4
28.6453	8
28.6715	12
28.6977	17
28.7239	24
28.7501	33
28.7763	33
28.8025	31
28.8287	24
28.8549	12
28.8811	0
28.9073	0
28.9335	5
28.9597	12
28.9859	15
29.0121	11
29.0383	14
29.0645	14
29.0907	12
29.1169	22
29.1431	33
29.1693	35
29.1955	29
29.2217	25
29.2479	26
29.2741	26
29.3003	29
29.3265	32
29.3527	52
29.3789	52
29.4051	52
29.4313	54
29.4575	57
29.4837	80
29.5099	115
29.5361	194
29.5623	277
29.5885	322
29.6147	324
29.6409	266
29.6671	184
29.6933	112
29.7195	53
29.7457	44
29.7719	32
29.7981	37
29.8243	25
29.8505	20
29.8767	20
29.9029	29
29.9291	23
29.9553	22
29.9815	26
30.0077	26
30.0339	20
30.0601	32
30.0863	30
30.1125	18
30.1387	8
30.1649	10
30.1911	14
30.2173	11
30.2435	16
30.2697	29
30.2959	34
30.3221	29
30.3483	29
30.3745	20
30.4007	13
30.4269	7
30.4531	4
30.4793	10
30.5055	9
30.5317	6
30.5579	2
30.5841	0
30.6103	3
30.6365	3
30.6627	20
30.6889	24
30.7151	37
30.7413	42
30.7675	37
30.7937	24
30.8199	18
30.8461	2
30.8723	5
30.8985	0
30.9247	2
30.9509	11
30.9771	10
31.0033	21
31.0295	28
31.0557	29
31.0819	28
31.1081	14
31.1343	13
31.1605	18
31.1867	19
31.2129	30
31.2391	33
31.2653	29
31.2915	19
31.3177	0
31.3439	1
31.3701	5
31.3963	14
31.4225	21
31.4487	26
31.4749	37
31.5011	38
31.5273	30
31.5535	23
31.5797	14
31.6059	2
31.6321	18
31.6583	21
31.6845	40
31.7107	49
31.7369	61
31.7631	88
31.7893	108
31.8155	138
31.8417	165
31.8679	163
31.8941	156
31.9203	148
31.9465	155
31.9727	151
31.9989	163
32.0251	167
32.0513	183
32.0775	182
32.1037	226
32.1299	323
32.1561	560
32.1823	964
32.2085	1507
32.2347	1894
32.2609	2021
32.2871	1829
32.3133	1414
32.3395	858
32.3657	399
32.3919	151
32.4181	113
32.4443	89
32.4705	73
32.4967	69
32.5229	62
32.5491	51
32.5753	46
32.6015	38
32.6277	32
32.6539	35
32.6801	42
32.7063	45
32.7325	43
32.7587	33
32.7849	12
32.8111	5
32.8373	9
32.8635	30
32.8897	41
32.9159	52
32.9421	63
32.9683	68
32.9945	71
33.0207	76
33.0469	78
33.0731	66
33.0993	71
33.1255	109
33.1517	195
33.1779	264
33.2041	306
33.2303	302
33.2565	269
33.2827	219
33.3089	218
33.3351	277
33.3613	380
33.3875	428
33.4137	411
33.4399	355
33.4661	261
33.4923	153
33.5185	84
33.5447	48
33.5709	34
33.5971	16
33.6233	4
33.6495	8
33.6757	8
33.7019	10
33.7281	24
33.7543	32
33.7805	39
33.8067	42
33.8329	43
33.8591	28
33.8853	14
33.9115	13
33.9377	23
33.9639	35
33.9901	46
34.0163	43
34.0425	37
34.0687	46
34.0949	59
34.1211	98
34.1473	162
34.1735	269
34.1997	428
34.2259	639
34.2521	783
34.2783	809
34.3045	747
34.3307	591
34.3569	391
34.3831	200
34.4093	92
34.4355	78
34.4617	50
34.4879	23
34.5141	29
34.5403	22
34.5665	43
34.5927	54
34.6189	65
34.6451	67
34.6713	65
34.6975	75
34.7237	69
34.7499	90
34.7761	137
34.8023	186
34.8285	245
34.8547	331
34.8809	519
34.9071	883
34.9333	1472
34.9595	2077
34.9857	2401
35.0119	2406
35.0381	2069
35.0643	1506
35.0905	878
35.1167	399
35.1429	197
35.1691	130
35.1953	75
35.2215	82
35.2477	89
35.2739	110
35.3001	111
35.3263	103
35.3525	80
35.3787	63
35.4049	48
35.4311	56
35.4573	53
35.4835	39
35.5097	39
35.5359	32
35.5621	32
35.5883	29
35.6145	17
35.6407	25
35.6669	16
35.6931	14
35.7193	22
35.7455	20
35.7717	25
35.7979	19
35.8241	14
35.8503	7
35.8765	0
35.9027	9
35.9289	21
35.9551	39
35.9813	62
36.0075	75
36.0337	113
36.0599	148
36.0861	188
36.1123	204
36.1385	199
36.1647	166
36.1909	116
36.2171	53
36.2433	18
36.2695	0
36.2957	0
36.3219	0
36.3481	6
36.3743	6
36.4005	7
36.4267	6
36.4529	4
36.4791	1
36.5053	0
36.5315	4
36.5577	5
36.5839	6
36.6101	14
36.6363	18
36.6625	19
36.6887	11
36.7149	11
36.7411	12
36.7673	11
36.7935	14
36.8197	22
36.8459	24
36.8721	25
36.8983	19
36.9245	27
36.9507	25
36.9769	35
37.0031	47
37.0293	72
37.0555	95
37.0817	115
37.1079	126
37.1341	148
37.1603	157
37.1865	176
37.2127	217
37.2389	286
37.2651	348
37.2913	364
37.3175	337
37.3437	288
37.3699	201
37.3961	122
37.4223	77
37.4485	54
37.4747	51
37.5009	36
37.5271	24
37.5533	20
37.5795	13
37.6057	8
37.6319	15
37.6581	5
37.6843	26
37.7105	39
37.7367	53
37.7629	63
37.7891	59
37.8153	38
37.8415	24
37.8677	3
37.8939	24
37.9201	34
37.9463	42
37.9725	41
37.9987	28
38.0249	25
38.0511	20
38.0773	18
38.1035	26
38.1297	17
38.1559	15
38.1821	23
38.2083	43
38.2345	104
38.2607	169
38.2869	225
38.3131	246
38.3393	214
38.3655	168
38.3917	102
38.4179	52
38.4441	25
38.4703	16
38.4965	19
38.5227	21
38.5489	12
38.5751	10
38.6013	0
38.6275	6
38.6537	5
38.6799	1
38.7061	3
38.7323	0
38.7585	1
38.7847	13
38.8109	20
38.8371	24
38.8633	22
38.8895	18
38.9157	12
38.9419	0
38.9681	0
38.9943	4
39.0205	11
39.0467	14
39.0729	15
39.0991	15
39.1253	12
39.1515	9
39.1777	7
39.2039	9
39.2301	18
39.2563	19
39.2825	18
39.3087	13
39.3349	7
39.3611	4
39.3873	0
39.4135	5
39.4397	7
39.4659	7
39.4921	5
39.5183	1
39.5445	0
39.5707	5
39.5969	7
39.6231	12
39.6493	14
39.6755	13
39.7017	5
39.7279	7
39.7541	8
39.7803	16
39.8065	18
39.8327	20
39.8589	18
39.8851	14
39.9113	3
39.9375	8
39.9637	3
39.9899	10
40.0161	7
40.0423	10
40.0685	23
40.0947	29
40.1209	30
40.1471	31
40.1733	21
40.1995	15
40.2257	0
40.2519	8
40.2781	34
40.3043	58
40.3305	109
40.3567	178
40.3829	232
40.4091	271
40.4353	271
40.4615	252
40.4877	218
40.5139	169
40.5401	135
40.5663	120
40.5925	125
40.6187	128
40.6449	162
40.6711	198
40.6973	262
40.7234	363
40.7497	547
40.7759	917
40.8021	1342
40.8283	1704
40.8545	1863
40.8806	1725
40.9068	1386
40.9331	911
40.9593	477
40.9855	238
41.0117	122
41.0378	110
41.064	90
41.0902	70
41.1164	71
41.1426	68
41.1688	71
41.195	79
41.2212	94
41.2474	130
41.2736	172
41.2998	207
41.326	227
41.3522	217
41.3784	178
41.4046	125
41.4308	74
41.457	43
41.4832	21
41.5094	6
41.5356	6
41.5618	5
41.588	19
41.6142	36
41.6404	57
41.6666	76
41.6928	83
41.719	84
41.7452	88
41.7714	89
41.7976	107
41.8238	163
41.85	315
41.8762	572
41.9024	833
41.9286	1004
41.9548	1028
41.981	884
42.0072	618
42.0334	340
42.0596	155
42.0858	85
42.112	73
42.1382	68
42.1644	58
42.1906	47
42.2168	35
42.243	54
42.2692	83
42.2954	87
42.3216	85
42.3478	80
42.374	68
42.4002	53
42.4264	55
42.4526	58
42.4788	71
42.505	96
42.5312	146
42.5574	203
42.5836	238
42.6098	237
42.636	218
42.6622	172
42.6884	116
42.7146	73
42.7408	45
42.767	31
42.7932	26
42.8194	21
42.8456	16
42.8718	19
42.898	17
42.9242	9
42.9504	12
42.9766	14
43.0028	16
43.029	17
43.0552	9
43.0814	15
43.1076	10
43.1338	16
43.16	25
43.1862	23
43.2124	22
43.2386	20
43.2648	10
43.291	3
43.3172	5
43.3434	13
43.3696	20
43.3958	32
43.422	49
43.4482	61
43.4744	75
43.5006	71
43.5268	66
43.553	48
43.5792	33
43.6054	18
43.6316	12
43.6578	10
43.684	16
43.7102	15
43.7364	27
43.7626	48
43.7888	60
43.815	54
43.8412	65
43.8674	80
43.8936	111
43.9198	146
43.946	179
43.9722	188
43.9984	169
44.0246	118
44.0508	70
44.077	34
44.1032	15
44.1294	8
44.1556	6
44.1818	13
44.208	20
44.2342	20
44.2604	17
44.2866	12
44.3128	0
44.339	3
44.3652	2
44.3914	10
44.4176	19
44.4438	24
44.47	24
44.4962	19
44.5224	10
44.5486	6
44.5748	0
44.601	0
44.6272	6
44.6534	11
44.6796	22
44.7058	26
44.732	30
44.7582	26
44.7844	23
44.8106	14
44.8368	11
44.863	7
44.8892	14
44.9154	7
44.9416	13
44.9678	20
44.994	24
45.0202	30
45.0464	38
45.0726	36
45.0988	27
45.125	21
45.1512	21
45.1774	40
45.2036	66
45.2298	92
45.256	98
45.2822	83
45.3084	50
45.3346	31
45.3608	6
45.387	1
45.4132	10
45.4394	19
45.4656	15
45.4918	17
45.518	20
45.5442	33
45.5704	37
45.5966	34
45.6228	30
45.649	23
45.6752	5
45.7014	0
45.7276	3
45.7538	4
45.78	13
45.8062	17
45.8324	23
45.8586	32
45.8848	39
45.911	62
45.9372	96
45.9634	108
45.9896	110
46.0158	102
46.042	88
46.0682	71
46.0944	54
46.1206	48
46.1468	47
46.173	32
46.1992	10
46.2254	4
46.2516	5
46.2778	19
46.304	33
46.3302	43
46.3564	49
46.3826	54
46.4088	44
46.435	36
46.4612	40
46.4874	42
46.5136	58
46.5398	74
46.566	92
46.5922	138
46.6184	229
46.6446	324
46.6708	401
46.697	425
46.7232	406
46.7494	346
46.7756	258
46.8018	180
46.828	149
46.8542	127
46.8804	109
46.9066	79
46.9328	54
46.959	49
46.9852	45
47.0114	36
47.0376	34
47.0638	33
47.09	28
47.1162	16
47.1424	11
47.1686	2
47.1948	3
47.221	13
47.2472	17
47.2734	21
47.2996	36
47.3258	44
47.352	41
47.3782	29
47.4044	22
47.4306	15
47.4568	1
47.483	0
47.5092	8
47.5354	19
47.5616	31
47.5878	41
47.614	48
47.6402	36
47.6664	37
47.6926	36
47.7188	43
47.745	39
47.7712	57
47.7974	65
47.8236	61
47.8498	42
47.876	45
47.9022	37
47.9284	42
47.9546	37
47.9808	57
48.007	55
48.0332	47
48.0594	38
48.0856	37
48.1118	29
48.138	31
48.1642	27
48.1904	22
48.2166	20
48.2428	17
48.269	18
48.2952	19
48.3214	19
48.3476	12
48.3738	7
48.4	7
48.4262	14
48.4524	14
48.4786	14
48.5048	10
48.531	10
48.5572	11
48.5834	24
48.6096	42
48.6358	55
48.662	58
48.6882	49
48.7144	38
48.7406	27
48.7668	15
48.793	7
48.8192	5
48.8454	2
48.8716	10
48.8978	7
48.924	23
48.9502	26
48.9764	34
49.0026	51
49.0288	90
49.055	143
49.0812	225
49.1074	302
49.1336	358
49.1598	348
49.186	300
49.2122	234
49.2384	167
49.2646	111
49.2908	102
49.317	129
49.3432	154
49.3694	176
49.3956	182
49.4218	175
49.448	152
49.4742	116
49.5004	93
49.5266	71
49.5528	54
49.579	45
49.6052	32
49.6314	17
49.6576	10
49.6838	0
49.71	0
49.7362	6
49.7624	29
49.7886	57
49.8148	85
49.841	107
49.8672	114
49.8934	110
49.9196	102
49.9458	83
49.972	63
49.9982	47
50.0244	32
50.0506	18
50.0768	7
50.103	6
50.1292	2
50.1554	0
50.1816	0
50.2078	0
50.234	1
50.2602	13
50.2864	43
50.3126	77
50.3388	98
50.365	119
50.3912	122
50.4174	96
50.4436	63
50.4698	33
50.496	14
50.5222	2
50.5484	0
50.5746	15
50.6008	23
50.627	33
50.6532	35
50.6794	31
50.7056	20
50.7318	9
50.758	8
50.7842	4
50.8104	3
50.8366	5
50.8628	4
50.889	2
50.9152	0
50.9414	0
50.9676	0
50.9938	0
51.02	5
51.0462	19
51.0724	28
51.0986	28
51.1248	29
51.151	27
51.1772	19
51.2034	10
51.2296	9
51.2558	10
51.282	5
51.3082	0
51.3344	0
51.3606	4
51.3868	6
51.413	7
51.4392	6
51.4654	4
51.4916	1
51.5178	0
51.544	0
51.5702	0
51.5964	1
51.6226	33
51.6488	86
51.675	140
51.7012	196
51.7274	219
51.7536	200
51.7798	154
51.806	96
51.8322	48
51.8584	20
51.8846	25
51.9108	57
51.937	94
51.9632	128
51.9894	148
52.0156	137
52.0418	106
52.068	65
52.0942	36
52.1204	9
52.1466	2
52.1728	1
52.199	4
52.2252	2
52.2514	4
52.2776	16
52.3038	36
52.33	61
52.3562	71
52.3824	64
52.4086	59
52.4348	34
52.461	18
52.4872	9
52.5134	5
52.5396	15
52.5658	14
52.592	12
52.6182	10
52.6444	12
52.6706	15
52.6968	18
52.723	17
52.7492	20
52.7754	15
52.8016	8
52.8278	6
52.854	9
52.8802	4
52.9064	4
52.9326	14
52.9588	25
52.985	24
53.0112	20
53.0374	39
53.0636	53
53.0898	57
53.116	51
53.1422	62
53.1684	58
53.1946	41
53.2208	31
53.247	32
53.2732	30
53.2994	20
53.3256	14
53.3518	13
53.378	8
53.4042	12
53.4304	22
53.4566	23
53.4828	19
53.509	18
53.5352	28
53.5614	22
53.5876	21
53.6138	24
53.64	42
53.6662	68
53.6924	104
53.7186	162
53.7448	215
53.771	239
53.7972	244
53.8234	214
53.8496	174
53.8758	130
53.902	95
53.9282	66
53.9544	47
53.9806	33
54.0068	30
54.033	29
54.0592	32
54.0854	34
54.1116	41
54.1378	35
54.164	26
54.1902	13
54.2164	18
54.2426	21
54.2688	28
54.295	43
54.3212	55
54.3474	53
54.3736	40
54.3998	26
54.426	19
54.4522	12
54.4784	23
54.5046	57
54.5308	99
54.557	139
54.5832	187
54.6094	226
54.6356	250
54.6618	241
54.688	208
54.7142	173
54.7404	132
54.7666	91
54.7928	75
54.819	74
54.8452	75
54.8714	64
54.8976	68
54.9238	79
54.95	85
54.9762	93
55.0024	115
55.0286	137
55.0548	158
55.081	222
55.1072	322
55.1334	436
55.1595	528
55.1858	564
55.212	561
55.2382	493
55.2644	393
55.2906	295
55.3167	213
55.3429	162
55.3691	114
55.3953	82
55.4216	62
55.4478	58
55.4739	56
55.5001	46
55.5263	41
55.5525	28
55.5787	22
55.6049	31
55.6311	26
55.6573	36
55.6835	31
55.7097	30
55.7359	23
55.7621	6
55.7883	4
55.8145	18
55.8407	30
55.8669	38
55.8931	38
55.9193	51
55.9455	51
55.9717	46
55.9979	40
56.0241	34
56.0503	33
56.0765	21
56.1027	16
56.1289	21
56.1551	16
56.1813	22
56.2075	22
56.2337	25
56.2599	35
56.2861	35
56.3123	37
56.3385	29
56.3647	21
56.3909	14
56.4171	7
56.4433	9
56.4695	6
56.4957	25
56.5219	40
56.5481	48
56.5743	61
56.6005	63
56.6267	74
56.6529	61
56.6791	75
56.7053	125
56.7315	194
56.7577	251
56.7839	293
56.8101	294
56.8363	269
56.8625	193
56.8887	125
56.9149	80
56.9411	57
56.9673	41
56.9935	31
57.0197	33
57.0459	46
57.0721	47
57.0983	40
57.1245	38
57.1507	24
57.1769	17
57.2031	0
57.2293	12
57.2555	23
57.2817	26
57.3079	26
57.3341	18
57.3603	22
[truncated: 476 more rows]
