# Supplementary material for: Synthesis and thermodynamic properties of arsenate and sulfate-arsenate ettringite structure phases
Source: PLoS One. 2017 Jul 31;12(7):e0182160. doi: 10.1371/journal.pone.0182160 (PMC5536735; doi:10.1371/journal.pone.0182160)
Supplement: S1 File — a, b, c, d, e, f, g, and h correspond to the samples with Xsolid of 0, 0.04, 0.09, 0.12, 0.30, 0.53, 0.65, and 1.00, respectively. (ZIP) [file pone.0182160.s001.zip › S1_File/f.xls]

## Sheet: Sheet1
Angle	Intensity
5.0131	12
5.0393	12
5.0655	12
5.0917	10
5.1179	7
5.1441	16
5.1703	19
5.1965	21
5.2227	29
5.2489	33
5.2751	33
5.3013	19
5.3275	23
5.3537	22
5.3799	17
5.4061	10
5.4323	21
5.4585	21
5.4847	28
5.5109	30
5.5371	33
5.5633	30
5.5895	39
5.6157	40
5.6419	42
5.6681	38
5.6943	37
5.7205	33
5.7467	27
5.7729	27
5.7991	31
5.8253	26
5.8515	21
5.8777	32
5.9039	33
5.9301	48
5.9563	65
5.9825	65
6.0087	59
6.0349	39
6.0611	24
6.0873	16
6.1135	12
6.1397	20
6.1659	26
6.1921	37
6.2183	57
6.2445	64
6.2707	66
6.2969	57
6.3231	54
6.3493	47
6.3755	30
6.4017	23
6.4279	18
6.4541	34
6.4803	46
6.5065	52
6.5327	55
6.5589	65
6.5851	57
6.6113	44
6.6375	22
6.6637	33
6.6899	23
6.7161	37
6.7423	36
6.7685	56
6.7947	58
6.8209	51
6.8471	38
6.8733	25
6.8995	25
6.9257	37
6.9519	39
6.9781	46
7.0043	45
7.0305	47
7.0567	37
7.0829	35
7.1091	41
7.1353	43
7.1615	49
7.1877	43
7.2139	38
7.2401	26
7.2663	24
7.2925	29
7.3187	31
7.3449	51
7.3711	51
7.3973	61
7.4235	60
7.4497	44
7.4759	38
7.5021	15
7.5283	18
7.5545	15
7.5807	10
7.6069	39
7.6331	41
7.6593	54
7.6855	58
7.7117	52
7.7379	49
7.7641	28
7.7903	11
7.8165	14
7.8427	2
7.8689	12
7.8951	11
7.9213	13
7.9475	24
7.9737	27
7.9999	18
8.0261	30
8.0523	29
8.0785	22
8.1047	13
8.1309	8
8.1571	12
8.1833	17
8.2095	13
8.2357	16
8.2619	25
8.2881	22
8.3143	33
8.3405	35
8.3667	34
8.3929	30
8.4191	18
8.4453	18
8.4715	28
8.4977	31
8.5239	68
8.5501	79
8.5763	105
8.6025	107
8.6287	112
8.6549	141
8.6811	165
8.7073	193
8.7335	241
8.7597	284
8.7859	313
8.8121	367
8.8383	414
8.8645	486
8.8907	562
8.9169	675
8.9431	799
8.9693	948
8.9955	1107
9.0217	1380
9.0479	1782
9.0741	2394
9.1003	2999
9.1265	3354
9.1527	3284
9.1789	2835
9.2051	2135
9.2313	1353
9.2575	750
9.2837	477
9.3099	371
9.3361	315
9.3623	267
9.3885	213
9.4147	181
9.4409	132
9.4671	120
9.4933	100
9.5195	83
9.5457	68
9.5719	71
9.5981	47
9.6243	46
9.6505	28
9.6767	50
9.7029	37
9.7291	47
9.7553	53
9.7815	59
9.8077	44
9.8339	44
9.8601	28
9.8863	40
9.9125	33
9.9387	37
9.9649	46
9.9911	45
10.0173	34
10.0435	17
10.0697	4
10.0959	16
10.1221	33
10.1483	35
10.1745	67
10.2007	82
10.2269	98
10.2531	99
10.2793	98
10.3055	113
10.3317	122
10.3579	101
10.3841	126
10.4103	124
10.4365	157
10.4627	155
10.4889	174
10.5151	183
10.5413	171
10.5675	174
10.5937	170
10.6199	188
10.6461	196
10.6723	199
10.6985	207
10.7247	197
10.7509	172
10.7771	172
10.8033	121
10.8295	136
10.8557	108
10.8819	105
10.9081	70
10.9343	69
10.9605	53
10.9867	42
11.0129	9
11.0391	29
11.0653	24
11.0915	28
11.1177	17
11.1439	31
11.1701	29
11.1963	25
11.2225	12
11.2487	13
11.2749	4
11.3011	13
11.3273	13
11.3535	17
11.3797	30
11.4059	59
11.4321	67
11.4583	71
11.4845	62
11.5107	57
11.5369	29
11.5631	20
11.5893	19
11.6155	34
11.6417	29
11.6679	31
11.6941	35
11.7203	31
11.7465	6
11.7727	17
11.7989	35
11.8251	53
11.8513	52
11.8775	47
11.9037	50
11.9299	45
11.9561	25
11.9823	14
12.0085	34
12.0347	27
12.0609	40
12.0871	53
12.1133	61
12.1395	69
12.1657	61
12.1919	53
12.2181	50
12.2442	38
12.2704	41
12.2966	40
12.3228	35
12.349	34
12.3752	18
12.4014	38
12.4276	40
12.4538	42
12.48	25
12.5062	21
12.5324	27
12.5586	36
12.5848	26
12.611	52
12.6372	56
12.6634	50
12.6896	30
12.7158	15
12.742	1
12.7682	10
12.7944	20
12.8206	50
12.8468	74
12.873	92
12.8992	90
12.9254	70
12.9516	41
12.9778	23
13.004	9
13.0302	0
13.0564	2
13.0826	8
13.1088	16
13.135	15
13.1612	25
13.1874	30
13.2136	27
13.2398	18
13.266	14
13.2922	6
13.3184	4
13.3446	0
13.3708	0
13.397	1
13.4232	6
13.4494	7
13.4756	13
13.5018	22
13.528	25
13.5542	24
13.5804	17
13.6066	12
13.6328	6
13.659	0
13.6852	0
13.7114	5
13.7376	7
13.7638	9
13.79	9
13.8162	8
13.8424	2
13.8686	0
13.8948	4
13.921	11
13.9472	21
13.9734	23
13.9996	27
14.0258	35
14.052	26
14.0782	32
14.1044	58
14.1306	76
14.1568	93
14.183	111
14.2092	114
14.2354	118
14.2616	100
14.2878	103
14.314	107
14.3402	120
14.3664	122
14.3926	126
14.4188	104
14.445	102
14.4712	88
14.4974	74
14.5236	72
14.5498	95
14.576	85
14.6022	84
14.6284	83
14.6546	85
14.6808	76
14.707	56
14.7332	68
14.7594	74
14.7856	70
14.8118	70
14.838	61
14.8642	37
14.8904	20
14.9166	16
14.9428	29
14.969	36
14.9952	43
15.0214	29
15.0476	27
15.0738	19
15.1	21
15.1262	24
15.1524	20
15.1786	33
15.2048	50
15.231	45
15.2572	58
15.2834	71
15.3096	96
15.3358	87
15.362	93
15.3882	123
15.4144	172
15.4406	175
15.4668	181
15.493	199
15.5192	244
15.5454	270
15.5716	313
15.5978	381
15.624	502
15.6502	600
15.6764	772
15.7026	984
15.7288	1227
15.755	1625
15.7812	2191
15.8074	2663
15.8336	2896
15.8598	2741
15.886	2312
15.9122	1675
15.9384	954
15.9646	466
15.9908	293
16.017	225
16.0432	196
16.0694	175
16.0956	152
16.1218	145
16.148	109
16.1742	99
16.2004	105
16.2266	111
16.2528	93
16.279	88
16.3052	77
16.3314	73
16.3576	66
16.3838	74
16.41	88
16.4362	89
16.4624	68
16.4886	68
16.5148	74
16.541	70
16.5672	63
16.5934	70
16.6196	81
16.6458	71
16.672	60
16.6982	66
16.7244	39
16.7506	26
16.7768	8
16.803	14
16.8292	24
16.8554	38
16.8816	45
16.9078	47
16.934	41
16.9602	46
16.9864	39
17.0126	43
17.0388	44
17.065	33
17.0912	51
17.1174	58
17.1436	52
17.1698	54
17.196	42
17.2222	48
17.2484	51
17.2746	36
17.3008	79
17.327	94
17.3532	82
17.3794	72
17.4056	60
17.4318	57
17.458	66
17.4842	57
17.5104	83
17.5366	107
17.5628	101
17.589	101
17.6152	105
17.6414	108
17.6676	149
17.6938	162
17.72	188
17.7462	227
17.7724	278
17.7986	399
17.8248	555
17.851	672
17.8772	714
17.9034	680
17.9296	561
17.9558	377
17.982	234
18.0082	182
18.0344	158
18.0606	126
18.0868	91
18.113	100
18.1392	97
18.1654	91
18.1916	116
18.2178	155
18.244	206
18.2702	243
18.2964	238
18.3226	225
18.3488	203
18.375	175
18.4012	138
18.4274	105
18.4536	126
18.4798	131
18.506	105
18.5322	98
18.5584	114
18.5846	155
18.6108	177
18.637	186
18.6632	199
18.6894	230
18.7156	287
18.7418	372
18.768	473
18.7942	613
18.8204	825
18.8466	1152
18.8728	1539
18.899	1811
18.9252	1824
18.9514	1602
18.9776	1204
19.0038	757
19.03	402
19.0562	230
19.0824	218
19.1086	216
19.1348	169
19.161	139
19.1872	134
19.2134	133
19.2396	128
19.2658	126
19.292	110
19.3182	91
19.3444	66
19.3706	49
19.3968	32
19.423	34
19.4492	35
19.4754	56
19.5016	60
19.5278	67
19.554	61
19.5802	51
19.6064	33
19.6326	34
19.6588	17
19.685	22
19.7112	29
19.7374	43
19.7636	34
19.7898	35
19.816	47
19.8422	48
19.8684	38
19.8946	28
19.9208	22
19.947	27
19.9732	34
19.9994	48
20.0256	56
20.0518	48
20.078	43
20.1042	41
20.1304	38
20.1566	44
20.1828	50
20.209	36
20.2352	21
20.2614	10
20.2876	11
20.3138	15
20.34	23
20.3662	30
20.3924	34
20.4186	29
20.4448	23
20.471	23
20.4972	24
20.5234	22
20.5496	33
20.5758	26
20.602	37
20.6282	36
20.6544	26
20.6806	20
20.7068	20
20.733	15
20.7592	6
20.7854	0
20.8116	3
20.8378	21
20.864	28
20.8902	39
20.9164	44
20.9426	37
20.9688	27
20.995	6
21.0212	3
21.0474	14
21.0736	14
21.0998	29
21.126	47
21.1522	54
21.1784	62
21.2046	71
21.2308	76
21.257	101
21.2832	121
21.3094	132
21.3356	142
21.3618	150
21.388	166
21.4142	182
21.4404	167
21.4666	157
21.4928	150
21.519	142
21.5452	111
21.5714	97
21.5976	112
21.6238	131
21.65	134
21.6762	122
21.7024	129
21.7286	116
21.7548	76
21.781	49
21.8072	44
21.8334	33
21.8596	37
21.8858	35
21.912	44
21.9382	38
21.9644	41
21.9906	42
22.0168	36
22.043	18
22.0692	10
22.0954	7
22.1216	5
22.1478	4
22.174	3
22.2002	0
22.2264	9
22.2526	19
22.2788	24
22.305	36
22.3312	38
22.3574	30
22.3836	14
22.4098	9
22.436	29
22.4622	36
22.4884	39
22.5146	42
22.5408	58
22.567	76
22.5932	77
22.6194	89
22.6456	117
22.6718	162
22.698	191
22.7242	218
22.7504	285
22.7766	381
22.8028	490
22.829	633
22.8552	889
22.8814	1345
22.9076	2026
22.9338	2614
22.96	2875
22.9862	2746
23.0124	2239
23.0386	1490
23.0648	757
23.091	281
23.1172	172
23.1434	161
23.1696	150
23.1958	121
23.222	90
23.2482	62
23.2744	51
23.3006	41
23.3268	36
23.353	28
23.3792	16
23.4054	4
23.4316	11
23.4578	11
23.484	10
23.5102	6
23.5364	6
23.5626	2
23.5888	0
23.615	1
23.6412	3
23.6674	4
23.6936	5
23.7198	5
23.746	4
23.7722	1
23.7984	0
23.8246	1
23.8508	3
23.877	8
23.9032	12
23.9294	13
23.9556	11
23.9818	4
24.008	8
24.0342	7
24.0604	4
24.0866	10
24.1128	20
24.139	24
24.1652	22
24.1914	35
24.2176	70
24.2438	89
24.27	104
24.2962	116
24.3224	109
24.3486	78
24.3748	42
24.401	21
24.4272	11
24.4534	0
24.4796	0
24.5058	3
24.532	2
24.5582	6
24.5844	38
24.6106	73
24.6368	90
24.663	132
24.6892	215
24.7154	303
24.7416	351
24.7678	360
24.794	327
24.8202	239
24.8464	117
24.8726	40
24.8988	27
24.925	37
24.9512	43
24.9774	50
25.0036	41
25.0298	24
25.056	7
25.0822	0
25.1084	0
25.1346	1
25.1608	0
25.187	0
25.2132	0
25.2394	0
25.2656	6
25.2918	11
25.318	3
25.3442	13
25.3704	29
25.3966	37
25.4228	44
25.449	78
25.4752	113
25.5014	128
25.5276	162
25.5538	249
25.58	400
25.6062	648
25.6324	919
25.6586	1145
25.6848	1217
25.711	1138
25.7372	939
25.7634	637
25.7896	362
25.8158	203
25.842	104
25.8682	53
25.8944	23
25.9206	27
25.9468	27
25.973	7
25.9992	0
26.0254	3
26.0516	0
26.0778	1
26.104	0
26.1302	0
26.1564	0
26.1826	0
26.2088	0
26.235	0
26.2612	0
26.2874	2
26.3136	5
26.3398	5
26.366	8
26.3922	9
26.4184	8
26.4446	1
26.4708	0
26.497	13
26.5232	21
26.5494	30
26.5756	28
26.6017	44
26.6279	68
26.6542	80
26.6803	94
26.7065	117
26.7327	118
26.7589	116
26.7851	103
26.8113	122
26.8375	145
26.8637	144
26.8899	127
26.9161	104
26.9423	69
26.9685	39
26.9947	26
27.0209	26
27.0471	30
27.0733	38
27.0995	40
27.1257	37
27.1519	39
27.1781	28
27.2043	31
27.2305	24
27.2567	24
27.2829	36
27.3091	34
27.3353	46
27.3615	72
27.3877	92
27.4139	108
27.4401	121
27.4663	161
27.4925	255
27.5187	367
27.5449	503
27.5711	604
27.5973	650
27.6235	617
27.6497	508
27.6759	374
27.7021	267
27.7283	175
27.7545	103
27.7807	58
27.8069	41
27.8331	52
27.8593	54
27.8855	52
27.9117	53
27.9379	33
27.9641	22
27.9903	39
28.0165	43
28.0427	54
28.0689	51
28.0951	34
28.1213	21
28.1475	7
28.1737	14
28.1999	24
28.2261	25
28.2523	22
28.2785	15
28.3047	3
28.3309	8
28.3571	15
28.3833	13
28.4095	12
28.4357	11
28.4619	10
28.4881	5
28.5143	0
28.5405	13
28.5667	19
28.5929	19
28.6191	20
28.6453	15
28.6715	13
28.6977	3
28.7239	2
28.7501	13
28.7763	16
28.8025	16
28.8287	14
28.8549	9
28.8811	0
28.9073	4
28.9335	13
28.9597	20
28.9859	20
29.0121	24
29.0383	25
29.0645	21
29.0907	21
29.1169	49
29.1431	57
29.1693	60
29.1955	51
29.2217	37
29.2479	25
29.2741	6
29.3003	10
29.3265	18
29.3527	18
29.3789	22
29.4051	21
29.4313	21
29.4575	38
29.4837	67
29.5099	103
29.5361	136
29.5623	179
29.5885	239
29.6147	281
29.6409	283
29.6671	246
29.6933	198
29.7195	118
29.7457	50
29.7719	6
29.7981	10
29.8243	22
29.8505	24
29.8767	17
29.9029	18
29.9291	10
29.9553	6
29.9815	0
30.0077	0
30.0339	4
30.0601	8
30.0863	19
30.1125	29
30.1387	32
30.1649	34
30.1911	31
30.2173	19
30.2435	18
30.2697	5
30.2959	8
30.3221	9
30.3483	8
30.3745	11
30.4007	12
30.4269	6
30.4531	6
30.4793	3
30.5055	6
30.5317	5
30.5579	7
30.5841	12
30.6103	13
30.6365	11
30.6627	13
30.6889	9
30.7151	8
30.7413	4
30.7675	5
30.7937	6
30.8199	8
30.8461	3
30.8723	8
30.8985	10
30.9247	16
30.9509	12
30.9771	17
31.0033	17
31.0295	12
31.0557	14
31.0819	21
31.1081	27
31.1343	27
31.1605	19
31.1867	18
31.2129	9
31.2391	9
31.2653	15
31.2915	16
31.3177	24
31.3439	26
31.3701	18
31.3963	11
31.4225	11
31.4487	22
31.4749	26
31.5011	34
31.5273	34
31.5535	42
31.5797	33
31.6059	36
31.6321	42
31.6583	50
31.6845	53
31.7107	53
31.7369	47
31.7631	44
31.7893	43
31.8155	65
31.8417	89
31.8679	123
31.8941	143
31.9203	166
31.9465	168
31.9727	181
31.9989	203
32.0251	223
32.0513	233
32.0775	227
32.1037	222
32.1299	239
32.1561	261
32.1823	341
32.2085	472
32.2347	707
32.2609	1040
32.2871	1366
32.3133	1619
32.3395	1688
32.3657	1576
32.3919	1279
32.4181	914
32.4443	580
32.4705	354
32.4967	219
32.5229	165
32.5491	134
32.5753	145
32.6015	127
32.6277	119
32.6539	86
32.6801	66
32.7063	54
32.7325	52
32.7587	51
32.7849	60
32.8111	56
32.8373	48
32.8635	35
32.8897	33
32.9159	41
32.9421	63
32.9683	74
32.9945	96
33.0207	93
33.0469	86
33.0731	83
33.0993	85
33.1255	94
33.1517	113
33.1779	130
33.2041	179
33.2303	225
33.2565	283
33.2827	353
33.3089	428
33.3351	526
33.3613	603
33.3875	620
33.4137	576
33.4399	490
33.4661	371
33.4923	234
33.5185	124
33.5447	76
33.5709	48
33.5971	28
33.6233	12
33.6495	18
33.6757	34
33.7019	47
33.7281	46
33.7543	51
33.7805	47
33.8067	56
33.8329	51
33.8591	37
33.8853	24
33.9115	20
33.9377	13
33.9639	24
33.9901	26
34.0163	34
34.0425	25
34.0687	19
34.0949	16
34.1211	16
34.1473	41
34.1735	75
34.1997	112
34.2259	155
34.2521	207
34.2783	321
34.3045	431
34.3307	516
34.3569	591
34.3831	610
34.4093	589
34.4355	495
34.4617	386
34.4879	304
34.5141	210
34.5403	154
34.5665	122
34.5927	99
34.6189	112
34.6451	104
34.6713	110
34.6975	101
34.7237	104
34.7499	127
34.7761	123
34.8023	138
34.8285	165
34.8547	229
34.8809	311
34.9071	434
34.9333	632
34.9595	1006
34.9857	1564
35.0119	2148
35.0381	2494
35.0643	2514
35.0905	2208
35.1167	1669
35.1429	1027
35.1691	553
35.1953	323
35.2215	259
35.2477	221
35.2739	179
35.3001	158
35.3263	138
35.3525	105
35.3787	81
35.4049	61
35.4311	69
35.4573	68
35.4835	72
35.5097	68
35.5359	58
35.5621	42
35.5883	25
35.6145	6
35.6407	12
35.6669	6
35.6931	22
35.7193	27
35.7455	31
35.7717	30
35.7979	20
35.8241	10
35.8503	3
35.8765	8
35.9027	19
35.9289	27
35.9551	32
35.9813	29
36.0075	29
36.0337	30
36.0599	51
36.0861	90
36.1123	142
36.1385	180
36.1647	209
36.1909	226
36.2171	231
36.2433	197
36.2695	163
36.2957	112
36.3219	82
36.3481	36
36.3743	21
36.4005	18
36.4267	20
36.4529	13
36.4791	14
36.5053	13
36.5315	22
36.5577	21
36.5839	25
36.6101	18
36.6363	12
36.6625	10
36.6887	6
36.7149	3
36.7411	6
36.7673	14
36.7935	12
36.8197	16
36.8459	29
36.8721	31
36.8983	31
36.9245	33
36.9507	47
36.9769	61
37.0031	59
37.0293	78
37.0555	99
37.0817	126
37.1079	169
37.1341	226
37.1603	256
37.1865	243
37.2127	208
37.2389	165
37.2651	123
37.2913	122
37.3175	151
37.3437	206
37.3699	231
37.3961	225
37.4223	224
37.4485	192
37.4747	147
37.5009	115
37.5271	78
37.5533	63
37.5795	61
37.6057	50
37.6319	62
37.6581	54
37.6843	45
37.7105	39
37.7367	25
37.7629	27
37.7891	33
37.8153	35
37.8415	43
37.8677	40
37.8939	39
37.9201	31
37.9463	27
37.9725	21
37.9987	13
38.0249	9
38.0511	11
38.0773	14
38.1035	29
38.1297	26
38.1559	38
38.1821	43
38.2083	44
38.2345	59
38.2607	96
38.2869	174
38.3131	254
38.3393	287
38.3655	278
38.3917	220
38.4179	130
38.4441	49
38.4703	5
38.4965	4
38.5227	10
38.5489	28
38.5751	29
38.6013	35
38.6275	36
38.6537	38
38.6799	43
38.7061	32
38.7323	23
38.7585	26
38.7847	17
38.8109	16
38.8371	17
38.8633	22
38.8895	20
38.9157	13
38.9419	19
38.9681	21
38.9943	9
39.0205	11
39.0467	16
39.0729	24
39.0991	26
39.1253	23
39.1515	20
39.1777	11
39.2039	0
39.2301	0
39.2563	0
39.2825	7
39.3087	10
39.3349	11
39.3611	9
39.3873	5
39.4135	6
39.4397	9
39.4659	8
39.4921	10
39.5183	10
39.5445	8
39.5707	4
39.5969	0
39.6231	3
39.6493	4
39.6755	11
39.7017	20
39.7279	27
39.7541	28
39.7803	24
39.8065	13
39.8327	7
39.8589	0
39.8851	0
39.9113	0
39.9375	10
39.9637	11
39.9899	21
40.0161	21
40.0423	30
40.0685	33
40.0947	26
40.1209	21
40.1471	17
40.1733	10
40.1995	13
40.2257	0
40.2519	11
40.2781	25
40.3043	29
40.3305	38
40.3567	42
40.3829	58
40.4091	79
40.4353	103
40.4615	149
40.4877	193
40.5139	210
40.5401	223
40.5663	200
40.5925	184
40.6187	174
40.6449	154
40.6711	157
40.6973	176
40.7234	191
40.7497	236
40.7759	270
40.8021	374
40.8283	612
40.8545	938
40.8806	1303
40.9068	1608
40.9331	1744
40.9593	1671
40.9855	1392
41.0117	1033
41.0378	729
41.064	496
41.0902	335
41.1164	248
41.1426	174
41.1688	115
41.195	87
41.2212	75
41.2474	86
41.2736	101
41.2998	108
41.326	118
41.3522	127
41.3784	122
41.4046	128
41.4308	116
41.457	114
41.4832	120
41.5094	114
41.5356	117
41.5618	119
41.588	92
41.6142	76
41.6404	42
41.6666	23
41.6928	29
41.719	27
41.7452	39
41.7714	57
41.7976	75
41.8238	99
41.85	118
41.8762	136
41.9024	213
41.9286	337
41.9548	502
41.981	672
42.0072	793
42.0334	838
42.0596	783
42.0858	633
42.112	474
42.1382	324
42.1644	211
42.1906	144
42.2168	106
42.243	92
42.2692	89
42.2954	80
42.3216	73
42.3478	53
42.374	39
42.4002	42
42.4264	45
42.4526	35
42.4788	42
42.505	37
42.5312	31
42.5574	27
42.5836	37
42.6098	73
42.636	107
42.6622	144
42.6884	186
42.7146	203
42.7408	204
42.767	185
42.7932	161
42.8194	130
42.8456	96
42.8718	81
42.898	64
42.9242	40
42.9504	31
42.9766	28
43.0028	26
43.029	20
43.0552	19
43.0814	19
43.1076	17
43.1338	6
43.16	10
43.1862	17
43.2124	16
43.2386	16
43.2648	10
43.291	4
43.3172	1
43.3434	2
43.3696	9
43.3958	11
43.422	20
43.4482	31
43.4744	39
43.5006	49
43.5268	45
43.553	44
43.5792	37
43.6054	27
43.6316	21
43.6578	26
43.684	34
43.7102	40
43.7364	37
43.7626	32
43.7888	23
43.815	17
43.8412	7
43.8674	12
43.8936	16
43.9198	15
43.946	29
43.9722	50
43.9984	70
44.0246	89
44.0508	100
44.077	106
44.1032	104
44.1294	91
44.1556	81
44.1818	70
44.208	53
44.2342	32
44.2604	16
44.2866	5
44.3128	3
44.339	0
44.3652	1
44.3914	4
44.4176	5
44.4438	5
44.47	1
44.4962	5
44.5224	3
44.5486	4
44.5748	12
44.601	23
44.6272	27
44.6534	28
44.6796	21
44.7058	20
44.732	11
44.7582	8
44.7844	8
44.8106	9
44.8368	7
44.863	5
44.8892	1
44.9154	5
44.9416	6
44.9678	8
44.994	8
45.0202	6
45.0464	3
45.0726	0
45.0988	1
45.125	3
45.1512	21
45.1774	33
45.2036	49
45.2298	65
45.256	66
45.2822	55
45.3084	50
45.3346	32
45.3608	29
45.387	17
45.4132	20
45.4394	21
45.4656	24
45.4918	23
45.518	26
45.5442	17
45.5704	17
45.5966	22
45.6228	26
45.649	23
45.6752	24
45.7014	20
45.7276	14
45.7538	3
45.78	2
45.8062	9
45.8324	13
45.8586	17
45.8848	26
45.911	34
45.9372	36
45.9634	36
45.9896	30
46.0158	28
46.042	34
46.0682	52
46.0944	71
46.1206	81
46.1468	83
46.173	79
46.1992	64
46.2254	55
46.2516	42
46.2778	43
46.304	42
46.3302	36
46.3564	32
46.3826	40
46.4088	40
46.435	54
46.4612	47
46.4874	55
46.5136	63
46.5398	61
46.566	56
46.5922	57
46.6184	60
46.6446	67
46.6708	86
46.697	138
46.7232	198
46.7494	252
46.7756	292
46.8018	326
46.828	353
46.8542	348
46.8804	347
46.9066	332
46.9328	288
46.959	217
46.9852	167
47.0114	121
47.0376	94
47.0638	80
47.09	89
47.1162	84
47.1424	69
47.1686	46
47.1948	40
47.221	25
47.2472	24
47.2734	24
47.2996	35
47.3258	41
47.352	45
47.3782	43
47.4044	31
47.4306	22
47.4568	12
47.483	0
47.5092	0
47.5354	6
47.5616	11
47.5878	16
47.614	21
47.6402	26
47.6664	23
47.6926	27
47.7188	21
47.745	26
47.7712	36
47.7974	42
47.8236	43
47.8498	36
47.876	26
47.9022	21
47.9284	5
47.9546	11
47.9808	26
48.007	29
48.0332	31
48.0594	28
48.0856	21
48.1118	15
48.138	15
48.1642	25
48.1904	23
48.2166	18
48.2428	13
48.269	9
48.2952	1
48.3214	4
48.3476	8
48.3738	7
48.4	7
48.4262	11
48.4524	11
48.4786	13
48.5048	10
48.531	8
48.5572	7
48.5834	9
48.6096	11
48.6358	14
48.662	19
48.6882	19
48.7144	24
48.7406	27
48.7668	31
48.793	40
48.8192	39
48.8454	32
48.8716	24
48.8978	13
48.924	12
48.9502	5
48.9764	7
49.0026	13
49.0288	28
49.055	44
49.0812	79
49.1074	151
49.1336	249
49.1598	323
49.186	370
49.2122	356
49.2384	300
49.2646	204
49.2908	113
49.317	54
49.3432	28
49.3694	14
49.3956	29
49.4218	47
49.448	71
49.4742	90
49.5004	99
49.5266	77
49.5528	77
49.579	79
49.6052	80
49.6314	86
49.6576	95
49.6838	90
49.71	68
49.7362	32
49.7624	25
49.7886	14
49.8148	0
49.841	6
49.8672	24
49.8934	42
49.9196	64
49.9458	83
49.972	84
49.9982	85
50.0244	75
50.0506	66
50.0768	53
50.103	43
50.1292	34
50.1554	23
50.1816	8
50.2078	6
50.234	2
50.2602	0
50.2864	0
50.3126	0
50.3388	0
50.365	8
50.3912	19
50.4174	39
50.4436	53
50.4698	59
50.496	59
50.5222	58
50.5484	61
50.5746	62
50.6008	58
50.627	52
50.6532	46
50.6794	42
50.7056	45
50.7318	48
50.758	48
50.7842	38
50.8104	23
50.8366	5
50.8628	0
50.889	0
50.9152	0
50.9414	1
50.9676	1
50.9938	21
51.02	38
51.0462	48
51.0724	49
51.0986	46
51.1248	36
51.151	22
51.1772	6
51.2034	9
51.2296	6
51.2558	2
51.282	0
51.3082	0
51.3344	0
51.3606	2
51.3868	4
51.413	6
51.4392	6
51.4654	6
51.4916	5
51.5178	2
51.544	0
51.5702	1
51.5964	1
51.6226	0
51.6488	0
51.675	0
51.7012	28
51.7274	56
51.7536	90
51.7798	126
51.806	162
51.8322	169
51.8584	186
51.8846	194
51.9108	231
51.937	249
51.9632	265
51.9894	253
52.0156	216
52.0418	157
52.068	113
52.0942	70
52.1204	49
52.1466	39
52.1728	36
52.199	20
52.2252	6
52.2514	4
52.2776	7
52.3038	6
52.33	10
52.3562	19
52.3824	24
52.4086	34
52.4348	41
52.461	44
52.4872	50
52.5134	48
52.5396	46
52.5658	55
52.592	55
52.6182	52
52.6444	38
52.6706	23
52.6968	9
52.723	0
52.7492	5
52.7754	22
52.8016	29
52.8278	33
52.854	30
52.8802	23
52.9064	10
52.9326	11
52.9588	17
52.985	13
53.0112	15
53.0374	25
53.0636	30
53.0898	41
53.116	54
53.1422	73
53.1684	69
53.1946	54
53.2208	45
53.247	26
53.2732	15
53.2994	24
53.3256	41
53.3518	65
53.378	87
53.4042	95
53.4304	96
53.4566	81
53.4828	64
53.509	49
53.5352	29
53.5614	23
53.5876	33
53.6138	42
53.64	64
53.6662	83
53.6924	122
53.7186	172
53.7448	230
53.771	276
53.7972	299
53.8234	288
53.8496	242
53.8758	174
53.902	137
53.9282	103
53.9544	86
53.9806	72
54.0068	65
54.033	51
54.0592	33
54.0854	22
54.1116	30
54.1378	32
54.164	39
54.1902	45
54.2164	58
54.2426	56
54.2688	48
54.295	39
54.3212	25
54.3474	19
54.3736	27
54.3998	33
54.426	43
54.4522	48
54.4784	59
54.5046	64
54.5308	58
54.557	67
54.5832	87
54.6094	106
54.6356	136
54.6618	186
54.688	241
54.7142	270
54.7404	255
54.7666	227
54.7928	193
54.819	158
54.8452	130
54.8714	126
54.8976	117
54.9238	91
54.95	61
54.9762	42
55.0024	38
55.0286	41
55.0548	52
55.081	67
55.1072	85
55.1334	119
55.1595	201
55.1858	305
55.212	408
55.2382	496
55.2644	574
55.2906	568
55.3167	530
55.3429	452
55.3691	381
55.3953	305
55.4216	245
55.4478	199
55.4739	180
55.5001	154
55.5263	146
55.5525	122
55.5787	113
55.6049	101
55.6311	89
55.6573	58
55.6835	45
55.7097	38
55.7359	23
55.7621	11
55.7883	23
55.8145	36
55.8407	40
55.8669	36
55.8931	39
55.9193	26
55.9455	18
55.9717	13
55.9979	24
56.0241	33
56.0503	36
56.0765	31
56.1027	18
56.1289	7
56.1551	9
56.1813	13
56.2075	31
56.2337	42
56.2599	51
56.2861	48
56.3123	33
56.3385	24
56.3647	12
56.3909	8
56.4171	2
56.4433	8
56.4695	12
56.4957	14
56.5219	8
56.5481	23
56.5743	30
56.6005	27
56.6267	27
56.6529	34
56.6791	39
56.7053	29
56.7315	32
56.7577	55
56.7839	66
56.8101	88
56.8363	123
56.8625	152
56.8887	176
56.9149	179
56.9411	181
56.9673	174
56.9935	166
57.0197	173
57.0459	179
57.0721	174
57.0983	171
57.1245	162
57.1507	127
57.1769	97
57.2031	78
57.2293	70
57.2555	63
57.2817	60
57.3079	66
57.3341	64
57.3603	43
[truncated: 476 more rows]
