# Supplementary material for: Synthesis and thermodynamic properties of arsenate and sulfate-arsenate ettringite structure phases
Source: PLoS One. 2017 Jul 31;12(7):e0182160. doi: 10.1371/journal.pone.0182160 (PMC5536735; doi:10.1371/journal.pone.0182160)
Supplement: S1 File — a, b, c, d, e, f, g, and h correspond to the samples with Xsolid of 0, 0.04, 0.09, 0.12, 0.30, 0.53, 0.65, and 1.00, respectively. (ZIP) [file pone.0182160.s001.zip › S1_File/g.xls]

## Sheet: Sheet1
Angle	Intensity
5.044	0
5.07	0
5.096	60
5.122	7
5.148	0
5.175	0
5.201	0
5.227	14
5.253	22
5.279	0
5.306	0
5.332	4
5.358	0
5.384	41
5.41	0
5.437	0
5.463	0
5.489	22
5.515	0
5.541	0
5.568	0
5.594	0
5.62	0
5.646	0
5.672	0
5.699	0
5.725	0
5.751	10
5.777	15
5.803	0
5.83	0
5.856	19
5.882	0
5.908	9
5.934	0
5.961	15
5.987	0
6.013	0
6.039	0
6.065	0
6.092	0
6.118	0
6.144	5
6.17	32
6.196	19
6.223	0
6.249	67
6.275	0
6.301	0
6.327	0
6.354	10
6.38	0
6.406	52
6.432	0
6.458	0
6.485	119
6.511	0
6.537	0
6.563	25
6.589	16
6.616	0
6.642	0
6.668	22
6.694	46
6.72	0
6.747	48
6.773	88
6.799	7
6.825	20
6.851	10
6.878	0
6.904	0
6.93	9
6.956	19
6.982	7
7.009	0
7.035	23
7.061	0
7.087	5
7.113	0
7.14	33
7.166	31
7.192	0
7.218	0
7.244	0
7.271	0
7.297	16
7.323	0
7.349	0
7.375	10
7.402	21
7.428	0
7.454	0
7.48	29
7.506	15
7.533	22
7.559	1
7.585	74
7.611	64
7.637	0
7.664	0
7.69	35
7.716	17
7.742	34
7.768	0
7.795	0
7.821	0
7.847	1
7.873	40
7.899	0
7.926	0
7.952	0
7.978	0
8.004	36
8.03	13
8.057	65
8.083	42
8.109	0
8.135	9
8.161	0
8.188	0
8.214	16
8.24	0
8.266	0
8.292	49
8.319	46
8.345	55
8.371	0
8.397	27
8.423	30
8.45	9
8.476	27
8.502	0
8.528	0
8.554	0
8.581	30
8.607	3
8.633	81
8.659	43
8.685	17
8.712	83
8.738	112
8.764	63
8.79	100
8.816	98
8.843	155
8.869	212
8.895	305
8.921	216
8.947	326
8.974	341
9	403
9.026	549
9.052	788
9.078	904
9.105	1111
9.131	1603
9.157	2028
9.183	2245
9.209	1616
9.236	808
9.262	344
9.288	172
9.314	107
9.34	93
9.367	3
9.393	65
9.419	32
9.445	44
9.471	9
9.498	0
9.524	1
9.55	20
9.576	5
9.602	0
9.629	0
9.655	0
9.681	0
9.707	0
9.733	0
9.76	0
9.786	20
9.812	0
9.838	0
9.864	0
9.891	0
9.917	0
9.943	0
9.969	0
9.995	0
10.02	0
10.04	5
10.07	17
10.1	15
10.12	0
10.15	0
10.17	9
10.2	0
10.23	0
10.25	0
10.28	0
10.31	14
10.33	0
10.36	62
10.38	34
10.41	22
10.44	0
10.46	61
10.49	0
10.51	66
10.54	20
10.57	107
10.59	10
10.62	132
10.65	98
10.67	37
10.7	151
10.72	49
10.75	47
10.78	124
10.8	35
10.83	48
10.86	121
10.88	49
10.91	88
10.93	50
10.96	87
10.99	53
11.01	6
11.04	83
11.07	13
11.09	21
11.12	38
11.14	22
11.17	41
11.2	0
11.22	0
11.25	0
11.27	0
11.3	0
11.33	6
11.35	29
11.38	0
11.41	0
11.43	0
11.46	0
11.48	0
11.51	17
11.54	50
11.56	0
11.59	34
11.62	0
11.64	3
11.67	0
11.69	0
11.72	0
11.75	0
11.77	0
11.8	39
11.82	0
11.85	0
11.88	1
11.9	56
11.93	0
11.96	40
11.98	0
12.01	0
12.03	36
12.06	13
12.09	63
12.11	38
12.14	15
12.17	7
12.19	0
12.22	12
12.24	111
12.27	65
12.3	95
12.32	173
12.35	204
12.38	217
12.4	122
12.43	183
12.45	31
12.48	17
12.51	35
12.53	47
12.56	0
12.58	0
12.61	41
12.64	0
12.66	27
12.69	0
12.72	42
12.74	33
12.77	16
12.79	45
12.82	17
12.85	0
12.87	9
12.9	0
12.93	0
12.95	0
12.98	0
13	8
13.03	36
13.06	73
13.08	39
13.11	0
13.13	66
13.16	25
13.19	64
13.21	30
13.24	20
13.27	0
13.29	59
13.32	28
13.34	18
13.37	66
13.4	35
13.42	52
13.45	74
13.48	28
13.5	16
13.53	7
13.55	52
13.58	37
13.61	31
13.63	61
13.66	25
13.69	50
13.71	26
13.74	91
13.76	79
13.79	125
13.82	49
13.84	71
13.87	57
13.89	26
13.92	98
13.95	0
13.97	55
14	88
14.03	101
14.05	103
14.08	124
14.1	109
14.13	27
14.16	138
14.18	80
14.21	112
14.24	74
14.26	115
14.29	104
14.31	44
14.34	155
14.37	80
14.39	58
14.42	31
14.44	80
14.47	74
14.5	47
14.52	143
14.55	54
14.58	67
14.6	24
14.63	0
14.65	62
14.68	86
14.71	11
14.73	52
14.76	31
14.79	0
14.81	3
14.84	95
14.86	31
14.89	21
14.92	25
14.94	33
14.97	81
15	8
15.02	69
15.05	12
15.07	43
15.1	45
15.13	87
15.15	0
15.18	65
15.2	54
15.23	53
15.26	14
15.28	37
15.31	82
15.34	72
15.36	76
15.39	26
15.41	39
15.44	41
15.47	30
15.49	30
15.52	77
15.55	103
15.57	135
15.6	98
15.62	194
15.65	154
15.68	326
15.7	354
15.73	415
15.75	593
15.78	645
15.81	1054
15.83	1356
15.86	1891
15.89	2212
15.91	2051
15.94	1509
15.96	721
15.99	375
16.02	289
16.04	166
16.07	108
16.1	140
16.12	85
16.15	81
16.17	83
16.2	100
16.23	44
16.25	27
16.28	48
16.31	47
16.33	62
16.36	43
16.38	34
16.41	66
16.44	53
16.46	45
16.49	43
16.51	46
16.54	108
16.57	47
16.59	22
16.62	1
16.65	51
16.67	37
16.7	31
16.72	0
16.75	97
16.78	0
16.8	27
16.83	24
16.86	53
16.88	91
16.91	14
16.93	21
16.96	24
16.99	24
17.01	15
17.04	9
17.06	39
17.09	0
17.12	65
17.14	33
17.17	20
17.2	36
17.22	0
17.25	8
17.27	12
17.3	0
17.33	120
17.35	17
17.38	14
17.41	41
17.43	65
17.46	21
17.48	37
17.51	18
17.54	26
17.56	85
17.59	75
17.62	90
17.64	30
17.67	22
17.69	105
17.72	52
17.75	88
17.77	84
17.8	93
17.82	158
17.85	226
17.88	220
17.9	341
17.93	360
17.96	267
17.98	254
18.01	152
18.03	51
18.06	37
18.09	133
18.11	161
18.14	58
18.17	0
18.19	112
18.22	66
18.24	92
18.27	126
18.3	84
18.32	38
18.35	160
18.37	101
18.4	85
18.43	120
18.45	49
18.48	3
18.51	52
18.53	185
18.56	91
18.58	14
18.61	62
18.64	117
18.66	97
18.69	56
18.72	102
18.74	140
18.77	141
18.79	211
18.82	184
18.85	345
18.87	405
18.9	514
18.93	585
18.95	724
18.98	681
19	427
19.03	259
19.06	98
19.08	169
19.11	180
19.13	127
19.16	93
19.19	33
19.21	75
19.24	52
19.27	55
19.29	26
19.32	39
19.34	47
19.37	130
19.4	37
19.42	100
19.45	58
19.48	22
19.5	36
19.53	82
19.55	99
19.58	64
19.61	15
19.63	49
19.66	78
19.68	29
19.71	11
19.74	27
19.76	36
19.79	18
19.82	62
19.84	58
19.87	20
19.89	29
19.92	59
19.95	32
19.97	36
20	29
20.03	47
20.05	0
20.08	66
20.1	57
20.13	83
20.16	92
20.18	58
20.21	87
20.24	84
20.26	55
20.29	64
20.31	35
20.34	8
20.37	53
20.39	76
20.42	28
20.44	21
20.47	27
20.5	0
20.52	14
20.55	54
20.58	39
20.6	13
20.63	0
20.65	14
20.68	70
20.71	0
20.73	0
20.76	50
20.79	10
20.81	43
20.84	12
20.86	1
20.89	52
20.92	66
20.94	23
20.97	21
20.99	26
21.02	26
21.05	92
21.07	8
21.1	5
21.13	128
21.15	119
21.18	21
21.2	61
21.23	120
21.26	85
21.28	85
21.31	130
21.34	151
21.36	64
21.39	119
21.41	106
21.44	76
21.47	99
21.49	54
21.52	97
21.55	55
21.57	9
21.6	37
21.62	55
21.65	91
21.68	0
21.7	20
21.73	11
21.75	15
21.78	57
21.81	18
21.83	0
21.86	43
21.89	0
21.91	0
21.94	0
21.96	24
21.99	45
22.02	17
22.04	10
22.07	69
22.1	10
22.12	8
22.15	5
22.17	7
22.2	26
22.23	0
22.25	43
22.28	0
22.3	39
22.33	3
22.36	22
22.38	39
22.41	70
22.44	11
22.46	12
22.49	0
22.51	77
22.54	44
22.57	16
22.59	64
22.62	26
22.65	0
22.67	45
22.7	113
22.72	114
22.75	51
22.78	134
22.8	143
22.83	210
22.86	180
22.88	219
22.91	439
22.93	648
22.96	885
22.99	1218
23.01	1343
23.04	1165
23.06	948
23.09	567
23.12	258
23.14	208
23.17	133
23.2	96
23.22	83
23.25	39
23.27	41
23.3	53
23.33	52
23.35	64
23.38	32
23.41	3
23.43	0
23.46	27
23.48	20
23.51	65
23.54	0
23.56	0
23.59	0
23.61	0
23.64	78
23.67	17
23.69	0
23.72	0
23.75	38
23.77	41
23.8	11
23.82	21
23.85	12
23.88	4
23.9	2
23.93	20
23.96	15
23.98	1
24.01	0
24.03	27
24.06	54
24.09	0
24.11	0
24.14	15
24.17	54
24.19	46
24.22	0
24.24	0
24.27	36
24.3	48
24.32	152
24.35	130
24.37	146
24.4	126
24.43	37
24.45	105
24.48	1
24.51	3
24.53	26
24.56	7
24.58	0
24.61	89
24.64	108
24.66	35
24.69	5
24.72	47
24.74	103
24.77	79
24.79	100
24.82	171
24.85	135
24.87	93
24.9	30
24.92	48
24.95	42
24.98	36
25	61
25.03	56
25.06	65
25.08	16
25.11	60
25.13	35
25.16	133
25.19	27
25.21	0
25.24	61
25.27	33
25.29	3
25.32	24
25.34	44
25.37	28
25.4	30
25.42	43
25.45	50
25.48	48
25.5	69
25.53	17
25.55	41
25.58	43
25.61	101
25.63	211
25.66	288
25.68	356
25.71	512
25.74	631
25.76	695
25.79	674
25.82	539
25.84	363
25.87	226
25.89	115
25.92	90
25.95	46
25.97	115
26	91
26.03	0
26.05	37
26.08	7
26.1	53
26.13	14
26.16	37
26.18	22
26.21	0
26.23	38
26.26	0
26.29	53
26.31	83
26.34	38
26.37	28
26.39	40
26.42	0
26.44	15
26.47	26
26.5	51
26.52	76
26.55	64
26.58	3
26.6	152
26.63	117
26.65	151
26.68	54
26.71	55
26.73	97
26.76	142
26.79	99
26.81	97
26.84	41
26.86	54
26.89	80
26.92	116
26.94	8
26.97	21
26.99	18
27.02	48
27.05	100
27.07	86
27.1	54
27.13	7
27.15	28
27.18	10
27.2	1
27.23	19
27.26	0
27.28	0
27.31	0
27.34	17
27.36	0
27.39	12
27.41	0
27.44	21
27.47	83
27.49	16
27.52	109
27.54	100
27.57	215
27.6	148
27.62	288
27.65	362
27.68	446
27.7	299
27.73	381
27.75	232
27.78	193
27.81	55
27.83	107
27.86	31
27.89	21
27.91	108
27.94	70
27.96	11
27.99	9
28.02	0
28.04	20
28.07	15
28.1	43
28.12	16
28.15	92
28.17	71
28.2	24
28.23	14
28.25	13
28.28	32
28.3	23
28.33	0
28.36	0
28.38	96
28.41	77
28.44	7
28.46	0
28.49	28
28.51	4
28.54	43
28.57	7
28.59	74
28.62	0
28.65	0
28.67	20
28.7	68
28.72	38
28.75	8
28.78	32
28.8	4
28.83	83
28.85	52
28.88	45
28.91	7
28.93	12
28.96	50
28.99	36
29.01	18
29.04	2
29.06	43
29.09	9
29.12	25
29.14	48
29.17	64
29.2	50
29.22	54
29.25	36
29.27	29
29.3	15
29.33	16
29.35	17
29.38	55
29.41	18
29.43	3
29.46	10
29.48	44
29.51	71
29.54	39
29.56	64
29.59	15
29.61	127
29.64	112
29.67	219
29.69	107
29.72	118
29.75	61
29.77	77
29.8	81
29.82	66
29.85	44
29.88	41
29.9	59
29.93	84
29.96	59
29.98	36
30.01	16
30.03	3
30.06	30
30.09	63
30.11	30
30.14	53
30.16	40
30.19	14
30.22	6
30.24	0
30.27	112
30.3	74
30.32	54
30.35	13
30.37	1
30.4	30
30.43	13
30.45	22
30.48	39
30.51	37
30.53	35
30.56	40
30.58	2
30.61	26
30.64	0
30.66	8
30.69	32
30.72	69
30.74	0
30.77	31
30.79	5
30.82	35
30.85	35
30.87	38
30.9	10
30.92	4
30.95	62
30.98	65
31	0
31.03	0
31.06	66
31.08	34
31.11	35
31.13	0
31.16	44
31.19	22
31.21	33
31.24	11
31.27	17
31.29	35
31.32	44
31.34	3
31.37	43
31.4	58
31.42	9
31.45	2
31.47	1
31.5	41
31.53	55
31.55	86
31.58	36
31.61	2
31.63	24
31.66	11
31.68	50
31.71	65
31.74	22
31.76	28
31.79	10
31.82	54
31.84	32
31.87	18
31.89	48
31.92	36
31.95	31
31.97	93
32	59
32.03	121
32.05	62
32.08	159
32.1	94
32.13	151
32.16	129
32.18	92
32.21	77
32.23	125
32.26	161
32.29	254
32.31	336
32.34	468
32.37	613
32.39	696
32.42	816
32.44	730
32.47	612
32.5	421
32.52	351
32.55	156
32.58	177
32.6	77
32.63	110
32.65	102
32.68	44
32.71	74
32.73	13
32.76	79
32.78	85
32.81	58
32.84	48
32.86	68
32.89	54
32.92	36
32.94	13
32.97	16
32.99	43
33.02	77
33.05	30
33.07	79
33.1	45
33.13	80
33.15	90
33.18	122
33.2	140
33.23	89
33.26	95
33.28	96
33.31	152
33.34	282
33.36	247
33.39	297
33.41	276
33.44	381
33.47	301
33.49	245
33.52	218
33.54	119
33.57	90
33.6	92
33.62	40
33.65	73
33.68	27
33.7	120
33.73	90
33.75	89
33.78	29
33.81	79
33.83	26
33.86	63
33.89	34
33.91	55
33.94	67
33.96	38
33.99	73
34.02	72
34.04	22
34.07	70
34.09	35
34.12	32
34.15	43
34.17	43
34.2	50
34.23	54
34.25	66
34.28	29
34.3	58
34.33	64
34.36	137
34.38	201
34.41	243
34.44	360
34.46	375
34.49	379
34.51	325
34.54	218
34.57	237
34.59	183
34.62	88
34.65	127
34.67	61
34.7	91
34.72	68
34.75	91
34.78	59
34.8	77
34.83	68
34.85	79
34.88	81
34.91	105
34.93	139
34.96	156
34.99	243
35.01	331
35.04	438
35.06	626
35.09	842
35.12	1052
35.14	902
35.17	773
35.2	511
35.22	508
35.25	356
35.27	304
35.3	246
35.33	161
35.35	141
35.38	95
35.4	53
35.43	62
35.46	27
35.48	30
35.51	57
35.54	42
35.56	60
35.59	55
35.61	20
35.64	21
35.67	0
35.69	0
35.72	45
35.75	18
35.77	39
35.8	26
35.82	17
35.85	0
35.88	18
35.9	0
35.93	41
35.96	0
35.98	35
36.01	0
36.03	31
36.06	0
36.09	46
36.11	19
36.14	61
36.16	29
36.19	115
36.22	118
36.24	156
36.27	144
36.3	128
36.32	116
36.35	146
36.37	141
36.4	107
36.43	36
36.45	20
36.48	7
36.51	44
36.53	16
36.56	12
36.58	16
36.61	10
36.64	2
36.66	41
36.69	11
36.71	18
36.74	1
36.77	40
36.79	41
36.82	10
36.85	16
36.87	18
36.9	28
36.92	22
36.95	0
36.98	56
37	48
37.03	32
37.06	51
37.08	26
37.11	25
37.13	43
37.16	89
37.19	84
37.21	125
37.24	57
37.27	76
37.29	72
37.32	41
37.34	68
37.37	24
37.4	53
37.42	63
37.45	119
37.47	126
37.5	80
37.53	71
37.55	43
37.58	24
37.61	52
37.63	60
37.66	63
37.68	50
37.71	22
37.74	17
37.76	5
37.79	4
37.82	0
37.84	6
37.87	24
37.89	43
37.92	15
37.95	24
37.97	16
38	0
38.02	7
38.05	42
38.08	0
38.1	57
38.13	44
38.16	19
38.18	11
38.21	1
38.23	40
38.26	36
38.29	21
38.31	58
38.34	74
38.37	47
38.39	119
38.42	56
38.44	66
38.47	76
38.5	84
38.52	67
38.55	54
38.58	61
38.6	56
38.63	35
38.65	22
38.68	10
38.71	6
38.73	35
38.76	36
38.78	0
38.81	8
38.84	20
38.86	9
38.89	11
38.92	69
38.94	40
38.97	31
38.99	0
39.02	5
39.05	0
39.07	73
39.1	4
39.13	7
39.15	37
39.18	14
39.2	25
39.23	20
39.26	7
39.28	54
39.31	35
39.33	8
39.36	0
39.39	24
39.41	0
39.44	12
39.47	3
39.49	0
39.52	32
39.54	0
39.57	20
39.6	32
39.62	0
39.65	0
39.68	41
39.7	3
39.73	59
39.75	10
39.78	10
39.81	14
39.83	1
39.86	4
39.89	9
39.91	0
39.94	34
39.96	20
39.99	17
40.02	31
40.04	52
40.07	11
40.09	53
40.12	16
40.15	24
40.17	26
40.2	0
40.23	32
40.25	61
40.28	7
40.3	28
40.33	31
40.36	38
40.38	53
40.41	4
40.44	11
40.46	0
40.49	44
40.51	34
40.54	100
40.57	114
40.59	117
40.62	125
40.64	76
40.67	137
40.7	125
40.72	91
40.75	179
40.78	89
40.8	138
40.83	129
40.85	118
40.88	215
40.91	209
40.93	390
40.96	459
40.99	582
41.01	685
41.04	618
41.06	496
41.09	452
41.12	395
41.14	290
41.17	217
41.2	156
41.22	151
41.25	123
41.27	133
41.3	66
41.33	66
41.35	82
41.38	51
41.4	68
41.43	83
41.46	89
41.48	129
41.51	150
41.54	101
41.56	137
41.59	97
41.61	74
41.64	122
41.67	109
41.69	118
41.72	93
41.75	125
41.77	28
41.8	39
41.82	19
41.85	69
41.88	57
41.9	115
41.93	131
41.95	101
41.98	105
42.01	127
42.03	184
42.06	277
42.09	394
42.11	387
42.14	321
42.16	292
42.19	202
42.22	294
42.24	208
42.27	153
42.3	180
42.32	117
42.35	68
42.37	76
42.4	5
42.43	7
42.45	51
42.48	1
42.51	57
42.53	112
42.56	67
42.58	67
42.61	66
42.64	28
42.66	21
42.69	26
42.71	54
42.74	51
42.77	130
42.79	166
42.82	151
42.85	230
42.87	160
42.9	179
42.92	174
42.95	98
42.98	97
43	113
43.03	50
43.06	22
43.08	70
43.11	58
43.13	67
43.16	40
43.19	20
43.21	16
43.24	35
43.26	51
43.29	28
43.32	0
43.34	59
43.37	38
43.4	26
43.42	79
43.45	48
43.47	41
43.5	52
43.53	18
43.55	48
43.58	82
43.61	52
43.63	64
43.66	48
43.68	25
43.71	68
43.74	27
43.76	106
43.79	56
43.82	31
43.84	13
43.87	22
43.89	37
43.92	37
43.95	60
43.97	53
44	30
44.02	65
44.05	42
44.08	31
44.1	22
44.13	60
44.16	49
44.18	48
44.21	50
44.23	44
44.26	36
44.29	37
44.31	58
44.34	51
44.37	101
44.39	12
44.42	15
44.44	21
44.47	10
44.5	3
44.52	0
44.55	24
44.57	1
44.6	0
44.63	48
44.65	28
44.68	6
44.71	11
44.73	28
44.76	25
44.78	29
44.81	2
44.84	73
44.86	40
44.89	14
44.92	4
44.94	11
44.97	9
44.99	37
45.02	4
45.05	21
45.07	0
45.1	32
45.13	0
45.15	20
45.18	44
45.2	28
45.23	64
45.26	91
45.28	58
45.31	16
45.33	16
45.36	22
45.39	31
45.41	110
45.44	24
45.47	31
45.49	19
45.52	35
45.54	0
45.57	10
45.6	0
45.62	31
45.65	14
45.68	35
45.7	60
45.73	3
45.75	29
45.78	25
45.81	2
45.83	3
45.86	10
45.88	44
45.91	20
45.94	13
45.96	81
45.99	29
46.02	3
46.04	8
46.07	0
46.09	7
46.12	13
46.15	54
46.17	34
46.2	67
46.23	37
46.25	23
46.28	23
46.3	34
46.33	31
46.36	22
46.38	62
46.41	54
46.44	9
46.46	61
46.49	1
46.51	0
46.54	18
46.57	22
46.59	28
46.62	114
46.64	44
46.67	53
46.7	57
46.72	48
46.75	25
46.78	56
46.8	19
46.83	74
46.85	105
46.88	160
46.91	153
46.93	146
46.96	172
46.99	174
47.01	140
47.04	181
47.06	180
47.09	161
47.12	90
47.14	74
47.17	27
47.19	52
47.22	51
47.25	32
47.27	57
47.3	66
47.33	43
47.35	42
47.38	53
47.4	46
47.43	1
47.46	17
47.48	1
47.51	0
47.54	68
47.56	31
47.59	12
47.61	44
47.64	28
47.67	3
47.69	22
47.72	49
47.75	8
47.77	2
47.8	28
47.82	21
47.85	36
47.88	29
47.9	51
47.93	103
47.95	3
47.98	4
48.01	54
48.03	10
48.06	2
48.09	40
48.11	8
48.14	27
48.16	38
48.19	64
48.22	54
48.24	66
48.27	29
48.3	58
48.32	33
48.35	7
48.37	9
48.4	60
48.43	47
48.45	37
48.48	62
48.5	17
48.53	10
48.56	46
48.58	16
48.61	14
48.64	28
48.66	64
48.69	28
48.71	22
48.74	21
48.77	12
48.79	39
48.82	82
48.85	64
48.87	90
48.9	53
48.92	47
48.95	17
48.98	25
49	11
49.03	43
49.06	56
49.08	45
49.11	80
49.13	95
49.16	103
49.19	160
49.21	192
49.24	161
49.26	152
49.29	163
49.32	108
49.34	85
49.37	44
49.4	35
49.42	57
49.45	71
49.47	88
49.5	114
49.53	78
49.55	95
49.58	53
49.61	36
49.63	28
49.66	113
49.68	89
49.71	84
49.74	92
49.76	123
49.79	70
49.81	22
49.84	61
49.87	101
49.89	1
49.92	45
49.95	51
49.97	47
50	69
50.02	113
50.05	84
50.08	47
50.1	60
50.13	128
50.16	45
50.18	28
50.21	83
50.23	83
50.26	12
50.29	105
50.31	91
50.34	31
50.37	15
50.39	71
50.42	17
50.44	12
50.47	55
50.5	77
50.52	32
50.55	58
50.57	74
50.6	140
50.63	126
50.65	76
50.68	52
50.71	155
50.73	71
50.76	70
50.78	121
50.81	125
50.84	12
50.86	79
50.89	94
50.92	61
50.94	37
50.97	73
50.99	34
51.02	78
51.05	44
51.07	56
51.1	43
51.12	87
51.15	12
51.18	5
51.2	61
51.23	76
51.26	24
51.28	61
51.31	27
51.33	25
51.36	58
51.39	29
51.41	35
51.44	28
51.47	0
51.49	0
51.52	17
51.54	1
51.57	0
51.6	80
51.62	9
51.65	56
51.68	17
51.7	55
51.73	19
51.75	4
51.78	3
51.81	4
51.83	22
51.86	74
51.88	123
51.91	122
51.94	115
51.96	111
51.99	113
52.02	146
52.04	135
52.07	127
52.09	136
52.12	109
52.15	91
52.17	54
52.2	39
52.23	49
52.25	29
52.28	42
52.3	30
52.33	37
52.36	48
52.38	76
52.41	51
52.43	19
52.46	14
52.49	3
52.51	0
52.54	0
52.57	63
52.59	36
52.62	0
52.64	68
52.67	37
52.7	5
52.72	1
52.75	3
52.78	28
52.8	9
52.83	17
52.85	20
52.88	17
52.91	40
52.93	35
52.96	30
52.99	27
53.01	23
53.04	5
53.06	19
53.09	0
53.12	0
53.14	33
53.17	36
53.19	22
53.22	46
53.25	3
53.27	41
53.3	19
53.33	36
53.35	26
53.38	32
53.4	46
53.43	31
53.46	37
53.48	18
53.51	26
53.54	31
53.56	76
53.59	0
53.61	11
53.64	24
53.67	39
53.69	0
53.72	32
53.74	53
53.77	45
53.8	84
53.82	107
53.85	93
53.88	85
53.9	54
53.93	120
53.95	76
53.98	78
54.01	45
54.03	37
54.06	43
54.09	11
54.11	8
54.14	24
54.16	13
54.19	58
54.22	18
54.24	0
54.27	30
54.3	13
54.32	0
54.35	0
54.37	19
54.4	3
54.43	13
54.45	0
54.48	22
54.5	8
54.53	0
54.56	27
54.58	0
54.61	27
54.64	40
54.66	39
54.69	56
54.71	26
54.74	54
54.77	68
54.79	47
54.82	73
54.85	54
54.87	64
54.9	39
54.92	21
54.95	9
54.98	15
55	39
55.03	13
55.05	64
55.08	46
55.11	103
55.13	20
55.16	23
55.19	55
55.21	19
55.24	13
55.26	34
55.29	89
55.32	130
55.34	181
55.37	242
55.4	253
55.42	225
55.45	212
55.47	183
55.5	162
55.53	160
55.55	194
55.58	105
55.61	116
55.63	114
55.66	124
55.68	63
55.71	48
55.74	41
55.76	48
55.79	8
55.81	1
55.84	77
55.87	75
55.89	4
55.92	11
55.95	29
55.97	0
56	4
56.02	0
56.05	45
56.08	0
56.1	0
56.13	0
56.16	18
56.18	6
56.21	0
56.23	22
56.26	0
56.29	34
56.31	0
56.34	0
56.36	0
56.39	0
56.42	0
56.44	8
56.47	17
56.5	22
56.52	0
56.55	0
56.57	0
56.6	0
56.63	0
56.65	0
56.68	0
56.71	43
56.73	19
56.76	32
56.78	0
56.81	46
56.84	36
56.86	7
56.89	24
56.92	1
56.94	66
56.97	12
56.99	55
57.02	60
57.05	56
57.07	97
57.1	91
57.12	102
57.15	113
57.18	143
57.2	78
57.23	66
57.26	117
57.28	60
57.31	91
57.33	57
57.36	33
57.39	45
[truncated: 475 more rows]
