# Supplementary material for: Synthesis and thermodynamic properties of arsenate and sulfate-arsenate ettringite structure phases
Source: PLoS One. 2017 Jul 31;12(7):e0182160. doi: 10.1371/journal.pone.0182160 (PMC5536735; doi:10.1371/journal.pone.0182160)
Supplement: S1 File — a, b, c, d, e, f, g, and h correspond to the samples with Xsolid of 0, 0.04, 0.09, 0.12, 0.30, 0.53, 0.65, and 1.00, respectively. (ZIP) [file pone.0182160.s001.zip › S1_File/h.xls]

## Sheet: Sheet1
Angle	Intensity
5.044	17
5.07	17
5.096	17
5.122	23
5.148	28
5.175	27
5.201	17
5.227	8
5.253	3
5.279	11
5.306	20
5.332	22
5.358	19
5.384	14
5.41	5
5.437	5
5.463	0
5.489	6
5.515	6
5.541	5
5.568	3
5.594	0
5.62	0
5.646	0
5.672	0
5.699	0
5.725	0
5.751	0
5.777	0
5.803	0
5.83	0
5.856	1
5.882	5
5.908	8
5.934	9
5.961	9
5.987	7
6.013	3
6.039	0
6.065	2
6.092	9
6.118	10
6.144	10
6.17	20
6.196	28
6.223	28
6.249	25
6.275	22
6.301	14
6.327	15
6.354	15
6.38	22
6.406	24
6.432	19
6.458	13
6.485	1
6.511	0
6.537	5
6.563	10
6.589	12
6.616	10
6.642	9
6.668	8
6.694	0
6.72	9
6.747	18
6.773	27
6.799	26
6.825	26
6.851	21
6.878	14
6.904	5
6.93	8
6.956	15
6.982	14
7.009	14
7.035	14
7.061	13
7.087	13
7.113	5
7.14	10
7.166	19
7.192	14
7.218	25
7.244	24
7.271	30
7.297	27
7.323	16
7.349	20
7.375	13
7.402	0
7.428	3
7.454	0
7.48	0
7.506	7
7.533	13
7.559	21
7.585	25
7.611	32
7.637	30
7.664	27
7.69	21
7.716	20
7.742	17
7.768	23
7.795	24
7.821	25
7.847	19
7.873	16
7.899	9
7.926	6
7.952	18
7.978	27
8.004	34
8.03	34
8.057	29
8.083	18
8.109	9
8.135	9
8.161	12
8.188	8
8.214	10
8.24	7
8.266	1
8.292	0
8.319	1
8.345	8
8.371	8
8.397	14
8.423	17
8.45	13
8.476	11
8.502	13
8.528	18
8.554	19
8.581	14
8.607	14
8.633	0
8.659	1
8.685	19
8.712	34
8.738	53
8.764	57
8.79	54
8.816	45
8.843	31
8.869	39
8.895	51
8.921	67
8.947	71
8.974	72
9	76
9.026	107
9.052	119
9.078	140
9.105	173
9.131	206
9.157	238
9.183	276
9.209	304
9.236	319
9.262	276
9.288	228
9.314	176
9.34	121
9.367	88
9.393	58
9.419	40
9.445	18
9.471	5
9.498	3
9.524	5
9.55	18
9.576	18
9.602	26
9.629	29
9.655	23
9.681	25
9.707	15
9.733	12
9.76	18
9.786	13
9.812	17
9.838	14
9.864	8
9.891	3
9.917	0
9.943	0
9.969	0
9.995	1
10.02	0
10.04	2
10.07	4
10.1	12
10.12	16
10.15	17
10.17	13
10.2	12
10.23	4
10.25	5
10.28	4
10.31	11
10.33	16
10.36	16
10.38	14
10.41	11
10.44	4
10.46	4
10.49	0
10.51	0
10.54	0
10.57	0
10.59	0
10.62	2
10.65	8
10.67	12
10.7	14
10.72	11
10.75	10
10.78	8
10.8	2
10.83	6
10.86	6
10.88	5
10.91	3
10.93	0
10.96	0
10.99	1
11.01	1
11.04	3
11.07	3
11.09	1
11.12	4
11.14	7
11.17	7
11.2	3
11.22	11
11.25	17
11.27	18
11.3	12
11.33	16
11.35	16
11.38	10
11.41	1
11.43	7
11.46	5
11.48	2
11.51	0
11.54	0
11.56	0
11.59	2
11.62	5
11.64	5
11.67	3
11.69	9
11.72	20
11.75	25
11.77	23
11.8	24
11.82	18
11.85	8
11.88	0
11.9	0
11.93	9
11.96	20
11.98	26
12.01	27
12.03	22
12.06	17
12.09	0
12.11	0
12.14	22
12.17	39
12.19	48
12.22	58
12.24	67
12.27	79
12.3	84
12.32	128
12.35	130
12.38	135
12.4	133
12.43	115
12.45	90
12.48	59
12.51	40
12.53	34
12.56	5
12.58	2
12.61	6
12.64	3
12.66	2
12.69	0
12.72	1
12.74	4
12.77	6
12.79	4
12.82	8
12.85	9
12.87	8
12.9	5
12.93	7
12.95	5
12.98	0
13	0
13.03	6
13.06	14
13.08	18
13.11	19
13.13	17
13.16	11
13.19	2
13.21	0
13.24	0
13.27	0
13.29	0
13.32	0
13.34	0
13.37	0
13.4	0
13.42	0
13.45	0
13.48	0
13.5	0
13.53	1
13.55	14
13.58	22
13.61	26
13.63	26
13.66	17
13.69	13
13.71	4
13.74	5
13.76	10
13.79	10
13.82	8
13.84	1
13.87	1
13.89	9
13.92	11
13.95	7
13.97	14
14	16
14.03	16
14.05	12
14.08	14
14.1	11
14.13	4
14.16	2
14.18	10
14.21	11
14.24	12
14.26	10
14.29	5
14.31	2
14.34	0
14.37	4
14.39	4
14.42	4
14.44	3
14.47	1
14.5	0
14.52	0
14.55	0
14.58	0
14.6	4
14.63	10
14.65	14
14.68	14
14.71	15
14.73	15
14.76	11
14.79	2
14.81	7
14.84	4
14.86	4
14.89	0
14.92	6
14.94	4
14.97	16
15	17
15.02	22
15.05	28
15.07	39
15.1	67
15.13	89
15.15	88
15.18	89
15.2	73
15.23	54
15.26	30
15.28	11
15.31	12
15.34	5
15.36	7
15.39	11
15.41	15
15.44	20
15.47	20
15.49	10
15.52	28
15.55	47
15.57	59
15.6	64
15.62	64
15.65	64
15.68	45
15.7	23
15.73	54
15.75	66
15.78	72
15.81	98
15.83	135
15.86	155
15.89	165
15.91	194
15.94	225
15.96	245
15.99	232
16.02	212
16.04	186
16.07	143
16.1	117
16.12	94
16.15	82
16.17	76
16.2	64
16.23	52
16.25	43
16.28	36
16.31	40
16.33	33
16.36	38
16.38	26
16.41	37
16.44	29
16.46	30
16.49	21
16.51	28
16.54	40
16.57	39
16.59	32
16.62	34
16.65	27
16.67	28
16.7	25
16.72	29
16.75	26
16.78	20
16.8	23
16.83	27
16.86	27
16.88	21
16.91	23
16.93	15
16.96	0
16.99	0
17.01	11
17.04	18
17.06	23
17.09	33
17.12	45
17.14	46
17.17	48
17.2	47
17.22	42
17.25	26
17.27	14
17.3	26
17.33	34
17.35	35
17.38	30
17.41	41
17.43	42
17.46	33
17.48	36
17.51	52
17.54	54
17.56	36
17.59	24
17.62	36
17.64	34
17.67	17
17.69	20
17.72	31
17.75	35
17.77	18
17.8	31
17.82	38
17.85	52
17.88	52
17.9	61
17.93	78
17.96	77
17.98	66
18.01	77
18.03	74
18.06	65
18.09	58
18.11	55
18.14	49
18.17	32
18.19	22
18.22	27
18.24	32
18.27	22
18.3	30
18.32	40
18.35	39
18.37	26
18.4	14
18.43	27
18.45	51
18.48	62
18.51	63
18.53	64
18.56	62
18.58	46
18.61	23
18.64	20
18.66	31
18.69	29
18.72	39
18.74	48
18.77	68
18.79	82
18.82	91
18.85	97
18.87	81
18.9	75
18.93	110
18.95	137
18.98	152
19	169
19.03	173
19.06	153
19.08	105
19.11	85
19.13	75
19.16	64
19.19	54
19.21	47
19.24	42
19.27	31
19.29	22
19.32	21
19.34	15
19.37	31
19.4	57
19.42	67
19.45	67
19.48	67
19.5	55
19.53	54
19.55	73
19.58	110
19.61	135
19.63	136
19.66	123
19.68	110
19.71	81
19.74	74
19.76	65
19.79	61
19.82	61
19.84	56
19.87	39
19.89	38
19.92	49
19.95	59
19.97	60
20	68
20.03	75
20.05	78
20.08	66
20.1	56
20.13	53
20.16	54
20.18	72
20.21	72
20.24	74
20.26	88
20.29	83
20.31	64
20.34	48
20.37	30
20.39	28
20.42	19
20.44	19
20.47	34
20.5	36
20.52	45
20.55	47
20.58	40
20.6	37
20.63	34
20.65	23
20.68	13
20.71	6
20.73	7
20.76	11
20.79	13
20.81	13
20.84	14
20.86	8
20.89	6
20.92	8
20.94	13
20.97	15
20.99	14
21.02	14
21.05	14
21.07	18
21.1	28
21.13	30
21.15	33
21.18	25
21.2	15
21.23	18
21.26	38
21.28	54
21.31	58
21.34	43
21.36	39
21.39	33
21.41	24
21.44	16
21.47	39
21.49	46
21.52	42
21.55	23
21.57	22
21.6	29
21.62	22
21.65	12
21.68	25
21.7	34
21.73	34
21.75	23
21.78	16
21.81	21
21.83	18
21.86	14
21.89	9
21.91	22
21.94	26
21.96	24
21.99	18
22.02	22
22.04	15
22.07	9
22.1	3
22.12	14
22.15	18
22.17	29
22.2	32
22.23	27
22.25	24
22.28	28
22.3	23
22.33	29
22.36	29
22.38	33
22.41	26
22.44	15
22.46	11
22.49	5
22.51	1
22.54	12
22.57	9
22.59	16
22.62	21
22.65	23
22.67	15
22.7	9
22.72	17
22.75	20
22.78	13
22.8	26
22.83	27
22.86	30
22.88	34
22.91	34
22.93	50
22.96	71
22.99	94
23.01	124
23.04	158
23.06	190
23.09	217
23.12	206
23.14	196
23.17	173
23.2	136
23.22	96
23.25	71
23.27	51
23.3	43
23.33	34
23.35	34
23.38	32
23.41	33
23.43	30
23.46	24
23.48	24
23.51	19
23.54	18
23.56	10
23.59	16
23.61	23
23.64	21
23.67	19
23.69	22
23.72	14
23.75	11
23.77	9
23.8	16
23.82	22
23.85	22
23.88	20
23.9	17
23.93	6
23.96	4
23.98	6
24.01	2
24.03	11
24.06	17
24.09	19
24.11	17
24.14	12
24.17	10
24.19	0
24.22	0
24.24	9
24.27	19
24.3	25
24.32	27
24.35	23
24.37	17
24.4	1
24.43	5
24.45	8
24.48	13
24.51	19
24.53	23
24.56	29
24.58	33
24.61	26
24.64	23
24.66	20
24.69	13
24.72	14
24.74	9
24.77	15
24.79	18
24.82	24
24.85	25
24.87	25
24.9	15
24.92	22
24.95	16
24.98	19
25	23
25.03	34
25.06	35
25.08	28
25.11	15
25.13	9
25.16	10
25.19	14
25.21	17
25.24	16
25.27	16
25.29	19
25.32	15
25.34	5
25.37	24
25.4	33
25.42	38
25.45	35
25.48	27
25.5	27
25.53	17
25.55	8
25.58	3
25.61	12
25.63	19
25.66	24
25.68	24
25.71	41
25.74	58
25.76	61
25.79	46
25.82	63
25.84	82
25.87	92
25.89	94
25.92	111
25.95	122
25.97	115
26	97
26.03	98
26.05	85
26.08	72
26.1	58
26.13	52
26.16	45
26.18	43
26.21	37
26.23	31
26.26	6
26.29	10
26.31	13
26.34	24
26.37	29
26.39	34
26.42	28
26.44	18
26.47	6
26.5	5
26.52	13
26.55	29
26.58	32
26.6	31
26.63	31
26.65	28
26.68	21
26.71	16
26.73	23
26.76	23
26.79	36
26.81	44
26.84	48
26.86	39
26.89	20
26.92	18
26.94	34
26.97	43
26.99	62
27.02	60
27.05	47
27.07	29
27.1	5
27.13	0
27.15	10
27.18	18
27.2	33
27.23	32
27.26	37
27.28	47
27.31	44
27.34	30
27.36	27
27.39	22
27.41	24
27.44	12
27.47	21
27.49	37
27.52	43
27.54	40
27.57	35
27.6	21
27.62	11
27.65	3
27.68	17
27.7	33
27.73	54
27.75	67
27.78	73
27.81	71
27.83	69
27.86	65
27.89	63
27.91	53
27.94	40
27.96	27
27.99	10
28.02	10
28.04	17
28.07	23
28.1	19
28.12	28
28.15	31
28.17	33
28.2	30
28.23	38
28.25	33
28.28	23
28.3	13
28.33	14
28.36	15
28.38	14
28.41	20
28.44	27
28.46	22
28.49	27
28.51	30
28.54	21
28.57	18
28.59	18
28.62	19
28.65	20
28.67	17
28.7	15
28.72	22
28.75	19
28.78	15
28.8	25
28.83	24
28.85	12
28.88	17
28.91	19
28.93	30
28.96	24
28.99	20
29.01	30
29.04	25
29.06	17
29.09	18
29.12	28
29.14	31
29.17	38
29.2	43
29.22	49
29.25	37
29.27	31
29.3	18
29.33	26
29.35	22
29.38	33
29.41	34
29.43	29
29.46	18
29.48	20
29.51	30
29.54	37
29.56	37
29.59	46
29.61	47
29.64	48
29.67	56
29.69	71
29.72	82
29.75	72
29.77	60
29.8	41
29.82	19
29.85	2
29.88	2
29.9	10
29.93	16
29.96	16
29.98	36
30.01	45
30.03	47
30.06	33
30.09	32
30.11	30
30.14	25
30.16	24
30.19	37
30.22	37
30.24	32
30.27	24
30.3	20
30.32	18
30.35	11
30.37	13
30.4	30
30.43	40
30.45	49
30.48	113
30.51	185
30.53	226
30.56	226
30.58	194
30.61	151
30.64	78
30.66	14
30.69	7
30.72	20
30.74	21
30.77	40
30.79	45
30.82	48
30.85	49
30.87	40
30.9	27
30.92	20
30.95	13
30.98	26
31	22
31.03	18
31.06	11
31.08	14
31.11	21
31.13	23
31.16	18
31.19	23
31.21	20
31.24	16
31.27	5
31.29	10
31.32	4
31.34	0
31.37	7
31.4	47
31.42	74
31.45	90
31.47	92
31.5	80
31.53	55
31.55	23
31.58	13
31.61	7
31.63	5
31.66	13
31.68	20
31.71	25
31.74	24
31.76	21
31.79	16
31.82	8
31.84	5
31.87	18
31.89	21
31.92	20
31.95	14
31.97	11
32	7
32.03	3
32.05	0
32.08	0
32.1	4
32.13	2
32.16	10
32.18	22
32.21	29
32.23	30
32.26	19
32.29	20
32.31	16
32.34	5
32.37	20
32.39	25
32.42	38
32.44	49
32.47	65
32.5	79
32.52	79
32.55	71
32.58	75
32.6	70
32.63	72
32.65	64
32.68	62
32.71	58
32.73	54
32.76	49
32.78	54
32.81	60
32.84	53
32.86	35
32.89	18
32.92	10
32.94	2
32.97	0
32.99	0
33.02	10
33.05	19
33.07	28
33.1	31
33.13	28
33.15	21
33.18	4
33.2	0
33.23	13
33.26	16
33.28	21
33.31	26
33.34	28
33.36	24
33.39	12
33.41	7
33.44	5
33.47	19
33.49	29
33.52	38
33.54	54
33.57	56
33.6	49
33.62	33
33.65	21
33.68	20
33.7	9
33.73	1
33.75	10
33.78	29
33.81	43
33.83	48
33.86	44
33.89	30
33.91	17
33.94	0
33.96	1
33.99	12
34.02	19
34.04	21
34.07	19
34.09	13
34.12	10
34.15	1
34.17	2
34.2	0
34.23	0
34.25	4
34.28	8
34.3	14
34.33	21
34.36	23
34.38	21
34.41	13
34.44	3
34.46	7
34.49	11
34.51	18
34.54	32
34.57	39
34.59	48
34.62	45
34.65	37
34.67	38
34.7	33
34.72	36
34.75	35
34.78	37
34.8	41
34.83	36
34.85	23
34.88	15
34.91	21
34.93	30
34.96	39
34.99	52
35.01	49
35.04	52
35.06	34
35.09	25
35.12	24
35.14	27
35.17	56
35.2	100
35.22	133
35.25	164
35.27	158
35.3	149
35.33	132
35.35	120
35.38	119
35.4	129
35.43	120
35.46	103
35.48	83
35.51	66
35.54	52
35.56	34
35.59	32
35.61	32
35.64	33
35.67	37
35.69	43
35.72	40
35.75	30
35.77	14
35.8	12
35.82	12
35.85	8
35.88	15
35.9	18
35.93	21
35.96	23
35.98	20
36.01	29
36.03	27
36.06	19
36.09	21
36.11	11
36.14	9
36.16	1
36.19	8
36.22	20
36.24	25
36.27	23
36.3	16
36.32	16
36.35	15
36.37	21
36.4	34
36.43	44
36.45	48
36.48	40
36.51	36
36.53	38
36.56	27
36.58	37
36.61	44
36.64	53
36.66	57
36.69	51
36.71	54
36.74	44
36.77	29
36.79	18
36.82	19
36.85	16
36.87	19
36.9	24
36.92	33
36.95	36
36.98	39
37	32
37.03	34
37.06	29
37.08	28
37.11	32
37.13	31
37.16	27
37.19	26
37.21	21
37.24	19
37.27	20
37.29	24
37.32	36
37.34	38
37.37	40
37.4	39
37.42	31
37.45	14
37.47	11
37.5	18
37.53	24
37.55	31
37.58	37
37.61	28
37.63	24
37.66	25
37.68	34
37.71	45
37.74	45
37.76	41
37.79	34
37.82	15
37.84	20
37.87	24
37.89	29
37.92	32
37.95	27
37.97	30
38	31
38.02	26
38.05	26
38.08	21
38.1	21
38.13	19
38.16	17
38.18	23
38.21	23
38.23	28
38.26	24
38.29	22
38.31	12
38.34	13
38.37	19
38.39	24
38.42	32
38.44	41
38.47	48
38.5	49
38.52	43
38.55	39
38.58	29
38.6	24
38.63	17
38.65	21
38.68	27
38.71	27
38.73	25
38.76	16
38.78	8
38.81	14
38.84	17
38.86	23
38.89	19
38.92	14
38.94	11
38.97	8
38.99	10
39.02	13
39.05	17
39.07	14
39.1	11
39.13	17
39.15	15
39.18	23
39.2	28
39.23	24
39.26	29
39.28	25
39.31	21
39.33	18
39.36	8
39.39	4
39.41	6
39.44	12
39.47	21
39.49	23
39.52	19
39.54	15
39.57	12
39.6	6
39.62	4
39.65	10
39.68	10
39.7	8
39.73	2
39.75	4
39.78	6
39.81	5
39.83	3
39.86	8
39.89	7
39.91	8
39.94	13
39.96	16
39.99	19
40.02	19
40.04	16
40.07	13
40.09	3
40.12	0
40.15	6
40.17	10
40.2	16
40.23	17
40.25	15
40.28	10
40.3	3
40.33	0
40.36	0
40.38	2
40.41	6
40.44	8
40.46	6
40.49	10
40.51	10
40.54	9
40.57	11
40.59	18
40.62	18
40.64	14
40.67	2
40.7	8
40.72	8
40.75	14
40.78	21
40.8	18
40.83	18
40.85	19
40.88	11
40.91	13
40.93	19
40.96	20
40.99	21
41.01	17
41.04	19
41.06	25
41.09	23
41.12	33
41.14	42
41.17	52
41.2	71
41.22	72
41.25	69
41.27	59
41.3	40
41.33	39
41.35	31
41.38	25
41.4	32
41.43	31
41.46	26
41.48	26
41.51	19
41.54	25
41.56	24
41.59	14
41.61	14
41.64	10
41.67	1
41.69	2
41.72	0
41.75	0
41.77	1
41.8	1
41.82	1
41.85	1
41.88	1
41.9	0
41.93	0
41.95	0
41.98	0
42.01	5
42.03	5
42.06	10
42.09	12
42.11	10
42.14	9
42.16	6
42.19	14
42.22	15
42.24	20
42.27	25
42.3	22
42.32	17
42.35	16
42.37	9
42.4	12
42.43	10
42.45	15
42.48	12
42.51	13
42.53	15
42.56	14
42.58	8
42.61	8
42.64	5
42.66	1
42.69	0
42.71	0
42.74	0
42.77	0
42.79	0
42.82	0
42.85	0
42.87	1
42.9	3
42.92	4
42.95	4
42.98	4
43	2
43.03	1
43.06	1
43.08	3
43.11	0
43.13	5
43.16	7
43.19	8
43.21	7
43.24	6
43.26	1
43.29	8
43.32	11
43.34	18
43.37	16
43.4	18
43.42	16
43.45	9
43.47	3
43.5	7
43.53	5
43.55	2
43.58	0
43.61	0
43.63	0
43.66	0
43.68	2
43.71	9
43.74	15
43.76	20
43.79	22
43.82	19
43.84	12
43.87	4
43.89	0
43.92	2
43.95	10
43.97	16
44	20
44.02	20
44.05	17
44.08	7
44.1	0
44.13	4
44.16	12
44.18	14
44.21	16
44.23	15
44.26	10
44.29	0
44.31	2
44.34	0
44.37	7
44.39	10
44.42	9
44.44	7
44.47	8
44.5	13
44.52	19
44.55	19
44.57	20
44.6	15
44.63	7
44.65	0
44.68	0
44.71	0
44.73	0
44.76	0
44.78	1
44.81	2
44.84	8
44.86	10
44.89	14
44.92	15
44.94	11
44.97	7
44.99	4
45.02	1
45.05	10
45.07	16
45.1	22
45.13	22
45.15	24
45.18	26
45.2	17
45.23	22
45.26	27
45.28	29
45.31	23
45.33	16
45.36	11
45.39	5
45.41	0
45.44	0
45.47	7
45.49	24
45.52	31
45.54	37
45.57	37
45.6	31
45.62	17
45.65	8
45.68	0
45.7	6
45.73	2
45.75	6
45.78	19
45.81	38
45.83	50
45.86	54
45.88	49
45.91	42
45.94	24
45.96	8
45.99	0
46.02	1
46.04	6
46.07	10
46.09	18
46.12	26
46.15	28
46.17	17
46.2	16
46.23	24
46.25	30
46.28	28
46.3	31
46.33	29
46.36	23
46.38	5
46.41	14
46.44	18
46.46	29
46.49	62
46.51	91
46.54	105
46.57	104
46.59	81
46.62	57
46.64	18
46.67	4
46.7	14
46.72	19
46.75	27
46.78	31
46.8	26
46.83	32
46.85	28
46.88	35
46.91	26
46.93	30
46.96	28
46.99	25
47.01	25
47.04	26
47.06	22
47.09	35
47.12	38
47.14	51
47.17	51
47.19	53
47.22	49
47.25	35
47.27	24
47.3	33
47.33	34
47.35	38
47.38	40
47.4	32
47.43	31
47.46	31
47.48	26
47.51	34
47.54	36
47.56	35
47.59	23
47.61	17
47.64	19
47.67	18
47.69	17
47.72	27
47.75	25
47.77	25
47.8	28
47.82	40
47.85	40
47.88	49
47.9	51
47.93	46
47.95	32
47.98	23
48.01	9
48.03	3
48.06	10
48.09	38
48.11	52
48.14	56
48.16	52
48.19	38
48.22	10
48.24	3
48.27	0
48.3	15
48.32	25
48.35	25
48.37	36
48.4	44
48.43	42
48.45	41
48.48	30
48.5	26
48.53	12
48.56	0
48.58	4
48.61	15
48.64	24
48.66	31
48.69	35
48.71	36
48.74	26
48.77	20
48.79	12
48.82	12
48.85	12
48.87	15
48.9	18
48.92	22
48.95	16
48.98	9
49	11
49.03	29
49.06	35
49.08	48
49.11	53
49.13	48
49.16	28
49.19	15
49.21	10
49.24	10
49.26	10
49.29	32
49.32	42
49.34	40
49.37	31
49.4	37
49.42	29
49.45	20
49.47	26
49.5	47
49.53	52
49.55	51
49.58	55
49.61	57
49.63	43
49.66	24
49.68	22
49.71	22
49.74	17
49.76	12
49.79	26
49.81	35
49.84	33
49.87	28
49.89	30
49.92	20
49.95	12
49.97	7
50	12
50.02	20
50.05	28
50.08	45
50.1	50
50.13	48
50.16	40
50.18	31
50.21	12
50.23	0
50.26	7
50.29	29
50.31	44
50.34	50
50.37	45
50.39	35
50.42	12
50.44	0
50.47	0
50.5	10
50.52	20
50.55	30
50.57	33
50.6	30
50.63	19
50.65	13
50.68	4
50.71	4
50.73	2
50.76	13
50.78	12
50.81	17
50.84	26
50.86	27
50.89	30
50.92	31
50.94	22
50.97	28
50.99	24
51.02	25
51.05	27
51.07	33
51.1	37
51.12	36
51.15	28
51.18	29
51.2	24
51.23	15
51.26	14
51.28	21
51.31	16
51.33	20
51.36	13
51.39	13
51.41	13
51.44	20
51.47	29
51.49	33
51.52	28
51.54	26
51.57	13
51.6	7
51.62	4
51.65	13
51.68	16
51.7	19
51.73	19
51.75	15
51.78	12
51.81	9
51.83	2
51.86	10
51.88	14
51.91	19
51.94	19
51.96	18
51.99	16
52.02	7
52.04	5
52.07	10
52.09	12
52.12	10
52.15	21
52.17	32
52.2	32
52.23	30
52.25	41
52.28	40
52.3	30
52.33	19
52.36	21
52.38	18
52.41	11
52.43	10
52.46	20
52.49	25
52.51	25
52.54	26
52.57	27
52.59	29
52.62	26
52.64	24
52.67	18
52.7	14
52.72	13
52.75	9
52.78	6
52.8	17
52.83	23
52.85	34
52.88	35
52.91	35
52.93	31
52.96	17
52.99	1
53.01	0
53.04	0
53.06	12
53.09	18
53.12	25
53.14	28
53.17	24
53.19	15
53.22	7
53.25	3
53.27	5
53.3	3
53.33	9
53.35	16
53.38	25
53.4	31
53.43	38
53.46	45
53.48	43
53.51	32
53.54	19
53.56	14
53.59	5
53.61	8
53.64	12
53.67	15
53.69	22
53.72	23
53.74	18
53.77	19
53.8	17
53.82	24
53.85	17
53.88	11
53.9	27
53.93	33
53.95	34
53.98	35
54.01	36
54.03	36
54.06	30
54.09	25
54.11	33
54.14	31
54.16	32
54.19	29
54.22	31
54.24	31
54.27	27
54.3	23
54.32	22
54.35	17
54.37	15
54.4	14
54.43	18
54.45	13
54.48	9
54.5	5
54.53	7
54.56	12
54.58	16
54.61	24
54.64	28
54.66	33
54.69	33
54.71	22
54.74	16
54.77	18
54.79	17
54.82	10
54.85	7
54.87	15
54.9	19
54.92	18
54.95	19
54.98	30
55	32
55.03	21
55.05	22
55.08	21
55.11	16
55.13	16
55.16	22
55.19	37
55.21	44
55.24	43
55.26	56
55.29	49
55.32	40
55.34	30
55.37	21
55.4	18
55.42	7
55.45	8
55.47	19
55.5	31
55.53	43
55.55	48
55.58	54
55.61	51
55.63	38
55.66	34
55.68	27
55.71	26
55.74	29
55.76	28
55.79	30
55.81	30
55.84	38
55.87	44
55.89	44
55.92	48
55.95	50
55.97	39
56	27
56.02	20
56.05	17
56.08	14
56.1	22
56.13	33
56.16	34
56.18	35
56.21	35
56.23	31
56.26	26
56.29	23
56.31	26
56.34	21
56.36	13
56.39	13
56.42	10
56.44	12
56.47	17
56.5	22
56.52	23
56.55	24
56.57	27
56.6	28
56.63	25
56.65	24
56.68	18
56.71	13
56.73	9
56.76	6
56.78	16
56.81	20
56.84	25
56.86	27
56.89	22
56.92	27
56.94	27
56.97	18
56.99	21
57.02	10
57.05	18
57.07	21
57.1	23
57.12	31
57.15	28
57.18	29
57.2	29
57.23	23
57.26	29
57.28	19
57.31	15
57.33	11
57.36	0
57.39	8
[truncated: 475 more rows]
