# Supplementary material for: Synthesis and thermodynamic properties of arsenate and sulfate-arsenate ettringite structure phases
Source: PLoS One. 2017 Jul 31;12(7):e0182160. doi: 10.1371/journal.pone.0182160 (PMC5536735; doi:10.1371/journal.pone.0182160)
Supplement: S2 File — a, b, c, d, e, f, g, and h correspond to the samples with Xsolid of 0, 0.04, 0.09, 0.12, 0.30, 0.53, 0.65, and 1.00, respectively. (ZIP) [file pone.0182160.s002.zip]

Archive with 9 entries (8 files):
- S2_File/
- S2_File/a.xls
- S2_File/b.xls
- S2_File/c.xls
- S2_File/d.xls
- S2_File/e.xls
- S2_File/f.xls
- S2_File/g.xls
- S2_File/h.xls
