# Supplementary material for: Synthesis and thermodynamic properties of arsenate and sulfate-arsenate ettringite structure phases
Source: PLoS One. 2017 Jul 31;12(7):e0182160. doi: 10.1371/journal.pone.0182160 (PMC5536735; doi:10.1371/journal.pone.0182160)
Supplement: S2 File — a, b, c, d, e, f, g, and h correspond to the samples with Xsolid of 0, 0.04, 0.09, 0.12, 0.30, 0.53, 0.65, and 1.00, respectively. (ZIP) [file pone.0182160.s002.zip › S2_File/a.xls]

## Sheet: Sheet1
399.199	0.0193
401.127	0.02235
403.056	0.02982
404.984	0.03952
406.913	0.05897
408.841	0.07701
410.77	0.09343
412.698	0.11063
414.627	0.12634
416.555	0.13884
418.484	0.14763
420.412	0.15207
422.341	0.15162
424.269	0.14601
426.198	0.13712
428.126	0.12569
430.055	0.11346
431.983	0.10186
433.912	0.09167
435.84	0.08317
437.769	0.07636
439.697	0.07113
441.626	0.06761
443.554	0.06558
445.483	0.06548
447.411	0.06662
449.34	0.06887
451.268	0.07208
453.197	0.07578
455.125	0.07978
457.054	0.08429
458.982	0.08903
460.911	0.0939
462.839	0.09876
464.768	0.10405
466.696	0.10999
468.625	0.11621
470.553	0.12245
472.482	0.12851
474.41	0.13447
476.339	0.14072
478.267	0.14692
480.196	0.15296
482.124	0.15891
484.053	0.16487
485.981	0.17071
487.91	0.17613
489.838	0.1814
491.767	0.18669
493.695	0.19201
495.624	0.19765
497.552	0.20328
499.481	0.20892
501.409	0.21472
503.338	0.22042
505.266	0.2259
507.195	0.23122
509.123	0.23655
511.052	0.24197
512.98	0.24726
514.909	0.25247
516.837	0.25765
518.766	0.26265
520.694	0.26753
522.623	0.27229
524.551	0.27689
526.48	0.2813
528.408	0.28559
530.337	0.28947
532.265	0.29277
534.194	0.29549
536.122	0.29785
538.051	0.2997
539.979	0.30087
541.908	0.30145
543.836	0.30182
545.765	0.30202
547.693	0.30191
549.622	0.30143
551.55	0.3008
553.479	0.30002
555.407	0.29925
557.336	0.29824
559.264	0.29707
561.193	0.29588
563.121	0.29481
565.05	0.2938
566.978	0.29292
568.907	0.29231
570.835	0.29193
572.764	0.29164
574.692	0.29153
576.621	0.29161
578.549	0.29205
580.478	0.29251
582.406	0.29352
584.335	0.29505
586.263	0.29827
588.192	0.30231
590.12	0.3078
592.049	0.31473
593.977	0.32303
595.906	0.3337
597.834	0.34669
599.763	0.35988
601.691	0.37516
603.62	0.39057
605.548	0.40306
607.477	0.41308
609.405	0.42045
611.334	0.42505
613.262	0.42829
615.191	0.43063
617.119	0.43199
619.048	0.43205
620.976	0.43072
622.905	0.42814
624.833	0.42453
626.762	0.42006
628.69	0.41484
630.619	0.40889
632.547	0.40251
634.476	0.39576
636.404	0.38878
638.333	0.3816
640.261	0.37437
642.19	0.36717
644.118	0.36028
646.047	0.35366
647.975	0.3474
649.904	0.34152
651.832	0.33596
653.761	0.3305
655.689	0.32483
657.618	0.31904
659.546	0.314
661.475	0.30848
663.403	0.30283
665.332	0.29724
667.26	0.29172
669.188	0.28627
671.117	0.28092
673.045	0.27551
674.974	0.26998
676.903	0.26464
678.831	0.25916
680.76	0.25382
682.688	0.24854
684.616	0.24331
686.545	0.23817
688.473	0.23305
690.402	0.22802
692.331	0.22302
694.259	0.21806
696.188	0.21313
698.116	0.20829
700.044	0.20351
701.973	0.19875
703.902	0.19405
705.83	0.1894
707.759	0.18464
709.687	0.17957
711.615	0.17454
713.544	0.16959
715.472	0.16469
717.401	0.15983
719.33	0.15501
721.258	0.15025
723.187	0.14557
725.115	0.14098
727.043	0.13645
728.972	0.13204
730.9	0.12772
732.829	0.1235
734.757	0.1194
736.686	0.11533
738.614	0.1113
740.543	0.1073
742.471	0.10338
744.4	0.0995
746.328	0.09567
748.257	0.09189
750.185	0.08816
752.114	0.08447
754.042	0.08084
755.971	0.07726
757.899	0.07374
759.828	0.07027
761.756	0.06684
763.685	0.06344
765.613	0.06011
767.542	0.05681
769.47	0.05356
771.399	0.05033
773.327	0.04715
775.256	0.04408
777.184	0.04115
779.113	0.03833
781.041	0.0356
782.97	0.0329
784.898	0.03044
786.827	0.02806
788.755	0.02593
790.684	0.02386
792.612	0.02204
794.541	0.02026
796.469	0.01869
798.398	0.01727
800.326	0.01592
802.255	0.01465
804.183	0.01352
806.112	0.0124
808.04	0.01134
809.969	0.0104
811.897	0.00956
813.826	0.00883
815.754	0.00817
817.683	0.00765
819.611	0.00718
821.54	0.00676
823.468	0.00648
825.397	0.00624
827.325	0.00606
829.254	0.00595
831.182	0.00579
833.111	0.00561
835.039	0.00551
836.968	0.00549
838.896	0.00533
840.825	0.00524
842.753	0.00512
844.682	0.00502
846.61	0.005
848.539	0.00496
850.467	0.00491
852.396	0.00484
854.324	0.00474
856.253	0.0047
858.181	0.00456
860.11	0.00441
862.038	0.00426
863.967	0.00414
865.895	0.00402
867.824	0.0039
869.752	0.00383
871.681	0.00371
873.609	0.00361
875.538	0.0035
877.466	0.00339
879.395	0.00319
881.323	0.00297
883.252	0.0028
885.18	0.00269
887.109	0.00247
889.037	0.00225
890.966	0.00207
892.894	0.00198
894.823	0.00211
896.751	0.00215
898.68	0.00211
900.608	0.00203
902.537	0.00188
904.465	0.00167
906.394	0.00252
908.322	0.00243
910.251	0.00233
912.179	0.00224
914.108	0.00205
916.036	0.00219
917.965	0.00232
919.893	0.00254
921.822	0.00276
923.75	0.00299
925.679	0.00323
927.607	0.00345
929.536	0.00371
931.464	0.00401
933.393	0.00429
935.321	0.00454
937.25	0.0048
939.178	0.0051
941.107	0.00547
943.035	0.00593
944.964	0.00644
946.892	0.00707
948.821	0.00784
950.749	0.00865
952.678	0.00958
954.606	0.0106
956.535	0.01169
958.463	0.01287
960.392	0.01415
962.32	0.01547
964.249	0.01686
966.177	0.01821
968.106	0.01956
970.034	0.02094
971.963	0.02233
973.891	0.02393
975.82	0.02573
977.748	0.02783
979.677	0.03034
981.605	0.03312
983.534	0.03561
985.462	0.03776
987.391	0.03949
989.319	0.03978
991.248	0.03884
993.176	0.03701
995.105	0.03484
997.033	0.03306
998.962	0.03252
1000.89	0.03317
1002.82	0.0344
1004.75	0.03582
1006.68	0.03746
1008.6	0.03933
1010.53	0.04152
1012.46	0.044
1014.39	0.0468
1016.32	0.04988
1018.25	0.05329
1020.17	0.05698
1022.1	0.06099
1024.03	0.0653
1025.96	0.06998
1027.89	0.07505
1029.82	0.08057
1031.75	0.08652
1033.67	0.09301
1035.6	0.10007
1037.53	0.10779
1039.46	0.11616
1041.39	0.12532
1043.32	0.13536
1045.24	0.14641
1047.17	0.15858
1049.1	0.17202
1051.03	0.18687
1052.96	0.20335
1054.89	0.22165
1056.82	0.24189
1058.74	0.2642
1060.67	0.28881
1062.6	0.31591
1064.53	0.34555
1066.46	0.3777
1068.39	0.40626
1070.32	0.4371
1072.24	0.47059
1074.17	0.51038
1076.1	0.55045
1078.03	0.58985
1079.96	0.62782
1081.89	0.66386
1083.82	0.69729
1085.74	0.72383
1087.67	0.74283
1089.6	0.75999
1091.53	0.77317
1093.46	0.78467
1095.39	0.79402
1097.32	0.80121
1099.24	0.8074
1101.17	0.81347
1103.1	0.81914
1105.03	0.82438
1106.96	0.82895
1108.89	0.83233
1110.81	0.8337
1112.74	0.83497
1114.67	0.83587
1116.6	0.8345
1118.53	0.83276
1120.46	0.82985
1122.38	0.82616
1124.31	0.82133
1126.24	0.81546
1128.17	0.80843
1130.1	0.80018
1132.03	0.78957
1133.96	0.77532
1135.88	0.75694
1137.81	0.734
1139.74	0.70791
1141.67	0.68146
1143.6	0.65335
1145.53	0.61701
1147.46	0.58231
1149.38	0.54957
1151.31	0.51905
1153.24	0.49063
1155.17	0.46436
1157.1	0.44022
1159.03	0.41804
1160.95	0.3976
1162.88	0.37847
1164.81	0.35848
1166.74	0.33885
1168.67	0.31959
1170.6	0.3
1172.53	0.28186
1174.45	0.26319
1176.38	0.24723
1178.31	0.23405
1180.24	0.22192
1182.17	0.21062
1184.1	0.19983
1186.03	0.18871
1187.95	0.17804
1189.88	0.16771
1191.81	0.15744
1193.74	0.14776
1195.67	0.13854
1197.6	0.12989
1199.53	0.12145
1201.45	0.11383
1203.38	0.10694
1205.31	0.10083
1207.24	0.09492
1209.17	0.09011
1211.1	0.08556
1213.03	0.08129
1214.95	0.07731
1216.88	0.07358
1218.81	0.07007
1220.74	0.06677
1222.67	0.06365
1224.6	0.0607
1226.52	0.05795
1228.45	0.05537
1230.38	0.05298
1232.31	0.05071
1234.24	0.0486
1236.17	0.0466
1238.1	0.0447
1240.02	0.04291
1241.95	0.04127
1243.88	0.03976
1245.81	0.03838
1247.74	0.03707
1249.67	0.03587
1251.6	0.03473
1253.52	0.03363
1255.45	0.03254
1257.38	0.0315
1259.31	0.03049
1261.24	0.02953
1263.17	0.02858
1265.09	0.02762
1267.02	0.02666
1268.95	0.02579
1270.88	0.02497
1272.81	0.02421
1274.74	0.02351
1276.66	0.02288
1278.59	0.02228
1280.52	0.02171
1282.45	0.02109
1284.38	0.02047
1286.31	0.01987
1288.24	0.01934
1290.16	0.01884
1292.09	0.01841
1294.02	0.01799
1295.95	0.01761
1297.88	0.01726
1299.81	0.01695
1301.74	0.01663
1303.66	0.01644
1305.59	0.01628
1307.52	0.01617
1309.45	0.0161
1311.38	0.01605
1313.31	0.0159
1315.23	0.01573
1317.16	0.01552
1319.09	0.01531
1321.02	0.01503
1322.95	0.01481
1324.88	0.0145
1326.81	0.01422
1328.73	0.01407
1330.66	0.0141
1332.59	0.01364
1334.52	0.0137
1336.45	0.01372
1338.38	0.01373
1340.31	0.0137
1342.23	0.01366
1344.16	0.01357
1346.09	0.01355
1348.02	0.01424
1349.95	0.01482
1351.88	0.01542
1353.81	0.01599
1355.73	0.0166
1357.66	0.01722
1359.59	0.01789
1361.52	0.01858
1363.45	0.0193
1365.38	0.02005
1367.3	0.02083
1369.23	0.02165
1371.16	0.02249
1373.09	0.0235
1375.02	0.02462
1376.95	0.02603
1378.88	0.02778
1380.8	0.02943
1382.73	0.03084
1384.66	0.03219
1386.59	0.03347
1388.52	0.03458
1390.45	0.03561
1392.38	0.03649
1394.3	0.03741
1396.23	0.03865
1398.16	0.03995
1400.09	0.0409
1402.02	0.04166
1403.95	0.04237
1405.87	0.04307
1407.8	0.04372
1409.73	0.04471
1411.66	0.04557
1413.59	0.04623
1415.52	0.04695
1417.44	0.04736
1419.37	0.04756
1421.3	0.04773
1423.23	0.04771
1425.16	0.04747
1427.09	0.04752
1429.02	0.04798
1430.94	0.04823
1432.87	0.04838
1434.8	0.04867
1436.73	0.04889
1438.66	0.04939
1440.59	0.05009
1442.52	0.05074
1444.44	0.05134
1446.37	0.0521
1448.3	0.05355
1450.23	0.05453
1452.16	0.05475
1454.09	0.05434
1456.02	0.05375
1457.94	0.05285
1459.87	0.05147
1461.8	0.04983
1463.73	0.04866
1465.66	0.04791
1467.59	0.048
1469.52	0.04759
1471.44	0.04683
1473.37	0.04615
1475.3	0.04554
1477.23	0.04472
1479.16	0.04398
1481.09	0.04389
1483.01	0.04419
1484.94	0.0442
1486.87	0.0442
1488.8	0.04423
1490.73	0.04415
1492.66	0.04377
1494.59	0.04293
1496.51	0.042
1498.44	0.04228
1500.37	0.04259
1502.3	0.04228
1504.23	0.04147
1506.16	0.0406
1508.09	0.04001
1510.01	0.03895
1511.94	0.03784
1513.87	0.03683
1515.8	0.03595
1517.73	0.03605
1519.66	0.03547
1521.58	0.03443
1523.51	0.03325
1525.44	0.0323
1527.37	0.03129
1529.3	0.03003
1531.23	0.02981
1533.15	0.03006
1535.08	0.03027
1537.01	0.03041
1538.94	0.02992
1540.87	0.02913
1542.8	0.02824
1544.73	0.02727
1546.65	0.02591
1548.58	0.02475
1550.51	0.02548
1552.44	0.02581
1554.37	0.02591
1556.3	0.02574
1558.23	0.02519
1560.15	0.02483
1562.08	0.02442
1564.01	0.02382
1565.94	0.02344
1567.87	0.02381
1569.8	0.02505
1571.72	0.02534
1573.65	0.02567
1575.58	0.02604
1577.51	0.02638
1579.44	0.02693
1581.37	0.02752
1583.3	0.028
1585.22	0.02885
1587.15	0.03012
1589.08	0.03133
1591.01	0.03262
1592.94	0.03413
1594.87	0.03587
1596.8	0.03785
1598.72	0.04008
1600.65	0.04271
1602.58	0.04558
1604.51	0.04871
1606.44	0.05206
1608.37	0.05583
1610.3	0.05959
1612.22	0.06338
1614.15	0.06722
1616.08	0.07105
1618.01	0.07472
1619.94	0.07843
1621.87	0.0819
1623.8	0.08524
1625.72	0.08872
1627.65	0.09303
1629.58	0.09682
1631.51	0.10033
1633.44	0.10346
1635.37	0.10608
1637.29	0.10849
1639.22	0.11086
1641.15	0.11211
1643.08	0.11325
1645.01	0.11514
1646.94	0.11701
1648.87	0.11811
1650.79	0.11919
1652.72	0.12043
1654.65	0.12227
1656.58	0.12436
1658.51	0.12655
1660.44	0.12861
1662.37	0.13105
1664.29	0.1332
1666.22	0.13453
1668.15	0.1349
1670.08	0.13474
1672.01	0.13435
1673.94	0.13414
1675.86	0.13443
1677.79	0.13378
1679.72	0.13299
1681.65	0.13144
1683.58	0.1284
1685.51	0.12492
1687.43	0.12097
1689.36	0.11586
1691.29	0.11129
1693.22	0.10592
1695.15	0.10043
1697.08	0.09412
1699.01	0.08762
1700.93	0.08088
1702.86	0.07385
1704.79	0.06757
1706.72	0.06269
1708.65	0.05871
1710.58	0.05551
1712.51	0.05128
1714.43	0.04751
1716.36	0.04429
1718.29	0.04074
1720.22	0.03737
1722.15	0.03422
1724.08	0.0318
1726.01	0.0306
1727.93	0.02958
1729.86	0.02819
1731.79	0.02676
1733.72	0.02548
1735.65	0.02411
1737.58	0.02265
1739.5	0.02148
1741.43	0.02069
1743.36	0.0202
1745.29	0.01962
1747.22	0.01852
1749.15	0.01763
1751.08	0.01664
1753	0.01579
1754.93	0.01488
1756.86	0.01392
1758.79	0.01332
1760.72	0.01289
1762.65	0.01261
1764.58	0.01234
1766.5	0.01206
1768.43	0.01165
1770.36	0.01117
1772.29	0.01091
1774.22	0.01034
1776.15	0.0097
1778.07	0.00907
1780	0.00838
1781.93	0.0081
1783.86	0.00816
1785.79	0.00796
1787.72	0.00772
1789.64	0.00749
1791.57	0.00741
1793.5	0.00724
1795.43	0.00698
1797.36	0.0065
1799.29	0.00596
1801.22	0.00564
1803.14	0.00557
1805.07	0.00526
1807	0.00495
1808.93	0.00467
1810.86	0.00451
1812.79	0.00427
1814.72	0.00402
1816.64	0.00385
1818.57	0.00365
1820.5	0.0037
1822.43	0.00386
1824.36	0.00379
1826.29	0.00366
1828.21	0.00352
1830.14	0.00329
1832.07	0.00292
1834	0.00269
1835.93	0.00273
1837.86	0.0027
1839.79	0.00285
1841.71	0.00289
1843.64	0.00273
1845.57	0.00255
1847.5	0.00234
1849.43	0.00209
1851.36	0.00179
1853.29	0.00168
1855.21	0.00169
1857.14	0.0016
1859.07	0.00172
1861	0.00198
1862.93	0.00211
1864.86	0.00215
1866.79	0.00211
1868.71	0.00203
1870.64	0.00188
1872.57	0.00167
1874.5	0.00139
1876.43	0.00119
1878.36	0.00119
1880.29	0.00138
1882.21	0.00145
1884.14	0.00146
1886.07	0.0015
1888	0.00155
1889.93	0.00154
1891.86	0.0015
1893.78	0.00144
1895.71	0.00138
1897.64	0.00128
1899.57	0.00135
1901.5	0.00143
1903.43	0.00145
1905.36	0.00149
1907.28	0.0015
1909.21	0.00158
1911.14	0.00161
1913.07	0.00165
1915	0.00175
1916.93	0.00179
1918.86	0.00184
1920.78	0.00188
1922.71	0.00182
1924.64	0.00173
1926.57	0.00167
1928.5	0.00169
1930.43	0.00162
1932.35	0.00166
1934.28	0.00188
1936.21	0.002
1938.14	0.00213
1940.07	0.00221
1942	0.00227
1943.92	0.00228
1945.85	0.00229
1947.78	0.00226
1949.71	0.00222
1951.64	0.00225
1953.57	0.00237
1955.5	0.0024
1957.42	0.00251
1959.35	0.00265
1961.28	0.00276
1963.21	0.00284
1965.14	0.00294
1967.07	0.00301
1969	0.00306
1970.92	0.00311
1972.85	0.00316
1974.78	0.00319
1976.71	0.00329
1978.64	0.00342
1980.57	0.00352
1982.49	0.00367
1984.42	0.00388
1986.35	0.00405
1988.28	0.00419
1990.21	0.00431
1992.14	0.00442
1994.07	0.00449
1995.99	0.00456
1997.92	0.00463
1999.85	0.00474
2001.78	0.0049
2003.71	0.0051
2005.64	0.00524
2007.57	0.00542
2009.49	0.00563
2011.42	0.00584
2013.35	0.00602
2015.28	0.00621
2017.21	0.00638
2019.14	0.00657
2021.07	0.00675
2022.99	0.00693
2024.92	0.00709
2026.85	0.0073
2028.78	0.00751
2030.71	0.00772
2032.64	0.00795
2034.56	0.0082
2036.49	0.00846
2038.42	0.00874
2040.35	0.00902
2042.28	0.00932
2044.21	0.0096
2046.13	0.00989
2048.06	0.01018
2049.99	0.0105
2051.92	0.01085
2053.85	0.01122
2055.78	0.01161
2057.71	0.01204
2059.64	0.01246
2061.56	0.0129
2063.49	0.01333
2065.42	0.01376
2067.35	0.01418
2069.28	0.0146
2071.21	0.01499
2073.14	0.01537
2075.06	0.01574
2076.99	0.01611
2078.92	0.01645
2080.85	0.01679
2082.78	0.01713
2084.7	0.01747
2086.63	0.01778
2088.56	0.01809
2090.49	0.01837
2092.42	0.01864
2094.35	0.01889
2096.28	0.01914
2098.2	0.01937
2100.13	0.0196
2102.06	0.0198
2103.99	0.01999
2105.92	0.02016
2107.85	0.02031
2109.78	0.02044
2111.7	0.02055
2113.63	0.02064
2115.56	0.02073
2117.49	0.02081
2119.42	0.02088
2121.35	0.02092
2123.28	0.02097
2125.2	0.021
2127.13	0.02103
2129.06	0.02104
2130.99	0.02104
2132.92	0.02103
2134.85	0.02103
2136.78	0.02103
2138.7	0.02104
2140.63	0.02104
2142.56	0.02105
2144.49	0.02106
2146.42	0.02107
2148.35	0.02108
2150.27	0.02109
2152.2	0.02108
2154.13	0.02108
2156.06	0.02107
2157.99	0.02106
2159.92	0.02103
2161.84	0.021
2163.77	0.02095
2165.7	0.02091
2167.63	0.02085
2169.56	0.02079
2171.49	0.02073
2173.42	0.02067
2175.34	0.0206
2177.27	0.02053
2179.2	0.02046
2181.13	0.02039
2183.06	0.02031
2184.99	0.02021
2186.92	0.02011
2188.84	0.02001
2190.77	0.01991
2192.7	0.01982
2194.63	0.01971
2196.56	0.01961
2198.49	0.0195
2200.41	0.01939
2202.34	0.01927
2204.27	0.01913
2206.2	0.01898
2208.13	0.01884
2210.06	0.0187
2211.99	0.01855
2213.91	0.0184
2215.84	0.01826
2217.77	0.0181
2219.7	0.01794
2221.63	0.01779
2223.56	0.01763
2225.49	0.01745
2227.41	0.01728
2229.34	0.01711
2231.27	0.01694
2233.2	0.01677
2235.13	0.0166
2237.06	0.01642
2238.99	0.01626
2240.91	0.0161
2242.84	0.01594
2244.77	0.01578
2246.7	0.01562
2248.63	0.01547
2250.56	0.01533
2252.49	0.01517
2254.41	0.01501
2256.34	0.01485
2258.27	0.01469
2260.2	0.01453
2262.13	0.01438
2264.06	0.01423
2265.98	0.01408
2267.91	0.01393
2269.84	0.01378
2271.77	0.01361
2273.7	0.01344
2275.63	0.01328
2277.55	0.01312
2279.48	0.01297
2281.41	0.01284
2283.34	0.01273
2285.27	0.01264
2287.2	0.01256
2289.13	0.0125
2291.05	0.01244
2292.98	0.01239
2294.91	0.01235
2296.84	0.01231
2298.77	0.01228
2300.7	0.01227
2302.62	0.01228
2304.55	0.01231
2306.48	0.01233
2308.41	0.01235
2310.34	0.01237
2312.27	0.01242
2314.2	0.01246
2316.12	0.01251
2318.05	0.01256
2319.98	0.01266
2321.91	0.01278
2323.84	0.01288
2325.77	0.0129
2327.7	0.01289
2329.62	0.01285
2331.55	0.01281
2333.48	0.01276
2335.41	0.01274
2337.34	0.01272
2339.27	0.0125
2341.2	0.01215
2343.12	0.01187
2345.05	0.01171
2346.98	0.01172
2348.91	0.0119
2350.84	0.01226
2352.77	0.01268
2354.7	0.01316
2356.62	0.01346
2358.55	0.0134
2360.48	0.01311
2362.41	0.01275
2364.34	0.01226
2366.27	0.01171
2368.2	0.0111
2370.12	0.01049
2372.05	0.00986
2373.98	0.00931
2375.91	0.00883
2377.84	0.00842
2379.76	0.00808
2381.69	0.0078
2383.62	0.00759
2385.55	0.00744
2387.48	0.00732
2389.41	0.00723
2391.34	0.00716
2393.26	0.00709
2395.19	0.00702
2397.12	0.00694
2399.05	0.00686
2400.98	0.00678
2402.91	0.00669
2404.84	0.00661
2406.76	0.00652
2408.69	0.00644
2410.62	0.00635
2412.55	0.00627
2414.48	0.00618
2416.41	0.00609
2418.34	0.00601
2420.26	0.00593
2422.19	0.00584
2424.12	0.00576
2426.05	0.00568
2427.98	0.00559
2429.91	0.00551
2431.84	0.00542
2433.76	0.00534
2435.69	0.00526
2437.62	0.00518
2439.55	0.0051
2441.48	0.00502
2443.41	0.00493
2445.33	0.00483
2447.26	0.00475
2449.19	0.00466
2451.12	0.00458
2453.05	0.00449
2454.98	0.00443
2456.91	0.00437
2458.83	0.00431
2460.76	0.00425
2462.69	0.00418
2464.62	0.00411
2466.55	0.00404
2468.48	0.00397
2470.41	0.0039
2472.33	0.00383
2474.26	0.00377
2476.19	0.00372
2478.12	0.00366
2480.05	0.0036
2481.98	0.00353
2483.9	0.00346
2485.83	0.00341
2487.76	0.00337
2489.69	0.00332
2491.62	0.00328
2493.55	0.00325
2495.47	0.00321
2497.4	0.00318
2499.33	0.00313
2501.26	0.0031
2503.19	0.00307
2505.12	0.00303
2507.05	0.00299
2508.97	0.00294
2510.9	0.00288
2512.83	0.00283
2514.76	0.00277
2516.69	0.00273
2518.62	0.00269
2520.55	0.00264
2522.47	0.0026
2524.4	0.00256
2526.33	0.00251
2528.26	0.00245
2530.19	0.00239
2532.12	0.00234
2534.05	0.00229
2535.97	0.00225
2537.9	0.0022
2539.83	0.00215
2541.76	0.00209
2543.69	0.00204
2545.62	0.00198
2547.55	0.00193
2549.47	0.00188
2551.4	0.00184
2553.33	0.00181
2555.26	0.00178
2557.19	0.00175
2559.12	0.00171
2561.04	0.00167
2562.97	0.00163
2564.9	0.00159
2566.83	0.00156
2568.76	0.00154
2570.69	0.00152
2572.61	0.0015
2574.54	0.00147
2576.47	0.00144
2578.4	0.00142
2580.33	0.00139
2582.26	0.00136
2584.19	0.00133
2586.11	0.0013
2588.04	0.00129
2589.97	0.00127
2591.9	0.00124
2593.83	0.00122
2595.76	0.0012
2597.69	0.00118
2599.61	0.00117
2601.54	0.00116
2603.47	0.00115
2605.4	0.00113
2607.33	0.00112
2609.26	0.00109
2611.18	0.00106
2613.11	0.00103
2615.04	0.00101
2616.97	0.000990943
2618.9	0.00097663
2620.83	0.000963347
2622.76	0.000953484
2624.68	0.000949233
2626.61	0.000936582
2628.54	0.00091563
2630.47	0.000891093
2632.4	0.00087167
2634.33	0.000862673
2636.26	0.000864133
2638.18	0.000863669
2640.11	0.000860714
2642.04	0.000849492
2643.97	0.000839931
2645.9	0.000826387
2647.83	0.000807697
2649.76	0.000785423
2651.68	0.000768827
2653.61	0.000761292
2655.54	0.000759765
2657.47	0.000756479
2659.4	0.000749376
2661.33	0.000736398
2663.25	0.000726475
2665.18	0.000711706
2667.11	0.000692092
2669.04	0.000669758
2670.97	0.00065363
2672.9	0.000650079
2674.82	0.000654294
2676.75	0.000656749
2678.68	0.000659172
2680.61	0.000657114
2682.54	0.000655223
2684.47	0.00064477
2686.4	0.000627946
2688.32	0.000605383
2690.25	0.000584347
2692.18	0.000567692
2694.11	0.000547388
2696.04	0.000524796
2697.97	0.000501939
2699.9	0.000487476
2701.82	0.00049348
2703.75	0.00050519
2705.68	0.000514976
2707.61	0.000514611
2709.54	0.000511957
2711.47	0.00049902
2713.4	0.000472351
2715.32	0.000449464
2717.25	0.00043822
2719.18	0.000436827
2721.11	0.000442996
2723.04	0.000446844
2724.97	0.000447573
2726.89	0.00044011
2728.82	0.00233
2730.75	0.0023
2732.68	0.00226
2734.61	0.00225
2736.54	0.0023
2738.47	0.00235
2740.39	0.00242
2742.32	0.00251
2744.25	0.00261
2746.18	0.00269
2748.11	0.00278
2750.04	0.00289
2751.97	0.00299
2753.89	0.00309
2755.82	0.00319
2757.75	0.00324
2759.68	0.0033
2761.61	0.00338
2763.54	0.00344
2765.47	0.00351
2767.39	0.00364
2769.32	0.00382
2771.25	0.00405
2773.18	0.00427
2775.11	0.00445
2777.04	0.00455
2778.96	0.0047
2780.89	0.00483
2782.82	0.00497
2784.75	0.00513
2786.68	0.00532
2788.61	0.00547
2790.53	0.00564
2792.46	0.00581
2794.39	0.006
2796.32	0.00616
2798.25	0.00631
2800.18	0.0065
2802.11	0.00677
2804.03	0.00704
2805.96	0.00729
2807.89	0.00752
2809.82	0.00779
2811.75	0.0081
2813.68	0.00841
2815.61	0.0087
2817.53	0.00902
2819.46	0.00937
2821.39	0.00978
2823.32	0.0102
2825.25	0.01064
2827.18	0.01112
2829.11	0.01166
2831.03	0.01226
2832.96	0.01295
2834.89	0.01378
2836.82	0.01477
2838.75	0.01613
2840.68	0.01819
2842.61	0.02099
2844.53	0.0243
2846.46	0.02782
2848.39	0.03109
2850.32	0.03366
2852.25	0.03519
2854.18	0.03551
2856.1	0.03472
2858.03	0.03326
2859.96	0.03163
2861.89	0.03015
2863.82	0.02903
2865.75	0.02835
2867.68	0.02807
2869.6	0.02809
2871.53	0.02827
2873.46	0.02848
2875.39	0.02868
2877.32	0.02882
2879.25	0.02895
2881.18	0.02919
2883.1	0.02963
2885.03	0.03026
2886.96	0.03107
2888.89	0.03202
2890.82	0.03308
2892.75	0.0342
2894.67	0.03535
2896.6	0.03652
2898.53	0.03771
2900.46	0.03899
2902.39	0.04033
2904.32	0.04188
2906.24	0.04381
2908.17	0.04625
2910.1	0.04928
2912.03	0.05284
2913.96	0.05674
2915.89	0.06071
2917.82	0.06437
2919.74	0.06733
2921.67	0.06929
2923.6	0.07016
2925.53	0.07005
2927.46	0.0691
2929.39	0.06747
2931.32	0.06546
2933.24	0.06335
2935.17	0.06128
2937.1	0.0594
2939.03	0.05775
2940.96	0.05635
2942.89	0.05522
2944.82	0.05444
2946.74	0.05405
2948.67	0.05402
2950.6	0.05439
2952.53	0.05505
2954.46	0.05581
2956.39	0.0566
2958.31	0.05732
2960.24	0.05785
2962.17	0.05808
2964.1	0.05808
2966.03	0.05798
2967.96	0.05785
2969.89	0.05771
2971.81	0.05762
2973.74	0.05766
2975.67	0.05787
2977.6	0.05833
2979.53	0.05899
2981.46	0.05974
2983.39	0.06064
2985.31	0.06168
2987.24	0.06274
2989.17	0.06382
2991.1	0.06542
2993.03	0.06717
2994.96	0.06887
2996.89	0.07033
2998.81	0.0714
3000.74	0.07226
3002.67	0.07299
3004.6	0.07356
3006.53	0.07411
3008.46	0.07462
3010.38	0.0751
3012.31	0.07559
3014.24	0.07611
3016.17	0.07664
3018.1	0.07717
3020.03	0.07777
3021.95	0.07854
3023.88	0.07935
3025.81	0.08016
3027.74	0.08097
3029.67	0.08176
3031.6	0.08256
3033.53	0.08338
3035.45	0.08423
3037.38	0.0851
3039.31	0.08604
3041.24	0.08708
3043.17	0.0881
3045.1	0.08912
3047.03	0.09019
3048.95	0.09126
3050.88	0.09233
3052.81	0.0934
3054.74	0.09455
3056.67	0.09577
3058.6	0.09705
3060.53	0.09832
3062.45	0.09961
3064.38	0.10095
3066.31	0.10235
3068.24	0.10373
3070.17	0.10514
3072.1	0.10659
3074.02	0.10808
3075.95	0.10962
3077.88	0.1112
3079.81	0.11277
3081.74	0.11438
3083.67	0.11603
3085.59	0.11776
3087.52	0.1195
3089.45	0.12129
3091.38	0.12318
3093.31	0.12509
3095.24	0.127
3097.17	0.12896
3099.09	0.13093
3101.02	0.13292
3102.95	0.135
3104.88	0.13715
3106.81	0.13934
3108.74	0.1416
3110.67	0.14398
3112.59	0.14641
3114.52	0.14884
3116.45	0.15128
3118.38	0.15375
3120.31	0.15628
3122.24	0.15891
3124.16	0.16166
3126.09	0.16451
3128.02	0.16742
3129.95	0.17038
3131.88	0.17343
3133.81	0.17655
3135.74	0.17968
3137.66	0.1829
3139.59	0.1862
3141.52	0.18967
3143.45	0.19323
3145.38	0.19683
3147.31	0.20049
3149.24	0.20422
3151.16	0.20803
3153.09	0.21194
3155.02	0.21593
3156.95	0.22003
3158.88	0.22422
3160.81	0.22849
3162.74	0.23282
3164.66	0.23722
3166.59	0.24175
3168.52	0.24639
3170.45	0.25109
3172.38	0.25584
3174.31	0.26072
3176.24	0.26571
3178.16	0.27074
3180.09	0.2758
3182.02	0.28094
3183.95	0.28617
3185.88	0.29148
3187.81	0.29688
3189.73	0.3023
3191.66	0.30775
3193.59	0.31334
3195.52	0.31906
3197.45	0.32479
3199.38	0.33058
3201.3	0.33644
3203.23	0.34232
3205.16	0.34828
3207.09	0.35427
3209.02	0.36028
3210.95	0.3663
3212.88	0.37244
3214.8	0.37866
3216.73	0.38487
3218.66	0.39115
3220.59	0.39747
3222.52	0.40385
3224.45	0.41033
3226.38	0.41679
3228.3	0.42322
3230.23	0.42968
3232.16	0.43619
3234.09	0.44273
3236.02	0.44936
3237.95	0.45607
3239.88	0.46281
3241.8	0.4696
3243.73	0.47648
3245.66	0.4834
3247.59	0.49035
3249.52	0.49742
3251.45	0.5046
3253.38	0.51186
3255.3	0.51928
3257.23	0.52673
3259.16	0.53422
3261.09	0.54183
3263.02	0.54965
3264.95	0.55762
3266.87	0.56568
3268.8	0.57391
3270.73	0.58232
3272.66	0.59084
3274.59	0.59945
3276.52	0.60812
3278.45	0.61688
3280.37	0.62577
3282.3	0.63486
3284.23	0.64411
3286.16	0.65338
3288.09	0.66278
3290.02	0.67241
3291.95	0.68206
3293.87	0.69162
3295.8	0.70114
3297.73	0.71053
3299.66	0.7198
3301.59	0.72905
3303.52	0.73842
3305.44	0.74769
3307.37	0.75677
3309.3	0.76584
3311.23	0.77482
3313.16	0.7836
3315.09	0.79206
3317.01	0.80019
3318.94	0.80827
3320.87	0.81647
3322.8	0.82481
3324.73	0.83287
3326.66	0.84073
3328.59	0.84871
3330.51	0.85688
3332.44	0.86492
3334.37	0.87293
3336.3	0.88118
3338.23	0.88971
3340.16	0.89854
3342.09	0.90748
3344.01	0.91628
3345.94	0.92525
3347.87	0.93443
3349.8	0.94406
3351.73	0.95396
3353.66	0.96413
3355.59	0.97472
3357.51	0.98565
3359.44	0.99662
3361.37	1.00762
3363.3	1.01845
3365.23	1.02918
3367.16	1.0398
3369.08	1.05078
3371.01	1.06215
3372.94	1.07388
3374.87	1.08602
3376.8	1.09858
3378.73	1.11106
3380.66	1.12325
3382.58	1.13521
3384.51	1.14702
3386.44	1.15833
3388.37	1.16962
3390.3	1.18061
3392.23	1.19095
3394.16	1.20054
3396.08	1.21008
3398.01	1.21933
3399.94	1.22802
3401.87	1.23676
3403.8	1.24491
3405.73	1.25164
3407.65	1.2581
3409.58	1.26422
3411.51	1.27019
3413.44	1.27558
3415.37	1.28083
3417.3	1.28515
3419.22	1.28887
3421.15	1.29206
3423.08	1.29409
3425.01	1.29516
3426.94	1.29611
3428.87	1.29663
3430.8	1.29696
3432.72	1.2966
3434.65	1.29564
3436.58	1.29411
3438.51	1.29251
3440.44	1.28986
3442.37	1.28713
3444.3	1.28441
3446.22	1.28107
3448.15	1.27662
3450.08	1.27136
3452.01	1.26505
3453.94	1.258
3455.87	1.25029
3457.8	1.24165
3459.72	1.23141
3461.65	1.22126
3463.58	1.21077
3465.51	1.19983
3467.44	1.18849
3469.37	1.1768
3471.3	1.16501
3473.22	1.15389
3475.15	1.14245
3477.08	1.131
3479.01	1.11945
3480.94	1.10805
3482.87	1.09625
3484.79	1.08446
3486.72	1.07313
3488.65	1.06198
3490.58	1.05109
3492.51	1.04117
3494.44	1.03132
3496.36	1.02134
3498.29	1.0112
3500.22	1.00171
3502.15	0.99253
3504.08	0.98373
3506.01	0.97519
3507.94	0.96693
3509.86	0.9586
3511.79	0.95071
3513.72	0.94301
3515.65	0.93473
3517.58	0.92637
3519.51	0.91881
3521.44	0.91082
3523.36	0.90244
3525.29	0.89379
3527.22	0.8857
3529.15	0.877
3531.08	0.8679
3533.01	0.85895
3534.93	0.85037
3536.86	0.84211
3538.79	0.83351
3540.72	0.82376
3542.65	0.81433
3544.58	0.80471
3546.51	0.79493
3548.43	0.78453
3550.36	0.77425
3552.29	0.76429
3554.22	0.75483
3556.15	0.74591
3558.08	0.73796
3560.01	0.72846
3561.93	0.71858
3563.86	0.70806
3565.79	0.69748
3567.72	0.68708
3569.65	0.67728
3571.58	0.66776
3573.51	0.65858
3575.43	0.65034
3577.36	0.64445
3579.29	0.63761
3581.22	0.62913
3583.15	0.62049
3585.08	0.6126
3587.01	0.60446
3588.93	0.59637
3590.86	0.58863
3592.79	0.58107
3594.72	0.57381
3596.65	0.56861
3598.58	0.56455
3600.5	0.55989
3602.43	0.55632
3604.36	0.5551
3606.29	0.55472
3608.22	0.5562
3610.15	0.56004
3612.07	0.56553
3614	0.57261
3615.93	0.58211
3617.86	0.59398
3619.79	0.60844
3621.72	0.62303
3623.65	0.63832
3625.57	0.65296
3627.5	0.66689
3629.43	0.67956
3631.36	0.69
3633.29	0.69781
3635.22	0.70175
3637.15	0.70267
3639.07	0.70311
3641	0.69914
3642.93	0.68685
3644.86	0.66812
3646.79	0.64775
3648.72	0.62467
3650.64	0.59981
3652.57	0.57493
3654.5	0.55059
3656.43	0.5288
3658.36	0.51097
3660.29	0.49631
3662.22	0.47753
3664.14	0.45733
3666.07	0.44336
3668	0.42707
3669.93	0.41004
3671.86	0.39344
3673.79	0.37733
3675.72	0.36205
3677.64	0.34911
3679.57	0.34114
3681.5	0.33236
3683.43	0.32268
3685.36	0.31636
3687.29	0.30785
3689.22	0.29909
3691.14	0.29086
3693.07	0.28371
3695	0.27644
3696.93	0.27009
3698.86	0.26562
3700.79	0.26185
3702.71	0.25781
3704.64	0.25258
3706.57	0.24663
3708.5	0.24077
3710.43	0.23582
3712.36	0.23184
3714.28	0.22716
3716.21	0.22296
3718.14	0.21944
3720.07	0.2165
3722	0.21404
3723.93	0.21074
3725.86	0.20822
3727.78	0.2059
3729.71	0.20238
3731.64	0.1987
3733.57	0.19518
3735.5	0.19384
3737.43	0.19092
3739.36	0.18747
3741.28	0.1866
3743.21	0.18637
3745.14	0.18502
3747.07	0.18215
3749	0.17853
3750.93	0.17552
3752.86	0.17243
3754.78	0.17099
3756.71	0.16867
3758.64	0.16715
3760.57	0.16778
3762.5	0.16686
3764.43	0.16403
3766.36	0.1616
3768.28	0.15998
3770.21	0.15925
3772.14	0.15712
3774.07	0.15539
3776	0.15456
3777.93	0.15313
3779.85	0.15207
3781.78	0.15023
3783.71	0.14781
3785.64	0.14578
3787.57	0.14494
3789.5	0.14413
3791.43	0.14346
3793.35	0.14348
3795.28	0.1421
3797.21	0.14091
3799.14	0.13923
3801.07	0.13662
3803	0.13356
3804.93	0.13117
3806.85	0.1309
3808.78	0.12934
3810.71	0.12958
3812.64	0.13085
3814.57	0.12891
3816.5	0.12799
3818.42	0.12626
3820.35	0.12331
3822.28	0.12096
3824.21	0.11927
3826.14	0.11885
3828.07	0.11816
3829.99	0.11919
3831.92	0.1198
3833.85	0.11793
3835.78	0.11623
3837.71	0.11373
3839.64	0.11082
3841.57	0.10854
3843.49	0.10918
3845.42	0.11018
3847.35	0.11027
3849.28	0.1094
3851.21	0.10733
3853.14	0.10552
3855.07	0.10417
3856.99	0.10166
3858.92	0.0991
3860.85	0.09934
3862.78	0.10106
3864.71	0.10148
3866.64	0.09963
3868.57	0.09679
3870.49	0.09532
3872.42	0.09478
3874.35	0.09403
3876.28	0.09344
3878.21	0.09215
3880.14	0.0917
3882.07	0.0911
3883.99	0.09077
3885.92	0.08887
3887.85	0.08683
3889.78	0.08679
3891.71	0.08668
3893.64	0.08651
3895.56	0.08736
3897.49	0.0858
3899.42	0.08369
3901.35	0.08277
3903.28	0.08108
3905.21	0.07881
3907.14	0.07773
3909.06	0.07786
3910.99	0.0779
3912.92	0.07794
3914.85	0.07832
3916.78	0.07745
3918.71	0.07583
3920.64	0.07467
3922.56	0.07383
3924.49	0.07304
3926.42	0.07241
3928.35	0.07172
3930.28	0.07059
3932.21	0.06965
3934.13	0.06957
3936.06	0.06875
3937.99	0.06769
3939.92	0.06742
3941.85	0.06716
3943.78	0.06642
3945.7	0.06523
3947.63	0.06423
3949.56	0.06317
3951.49	0.06257
3953.42	0.06219
3955.35	0.06124
3957.28	0.06051
3959.2	0.06013
3961.13	0.05947
3963.06	0.05871
3964.99	0.05806
3966.92	0.05746
3968.85	0.05669
3970.78	0.05607
3972.7	0.05548
3974.63	0.05468
3976.56	0.05389
3978.49	0.05319
3980.42	0.05256
3982.35	0.05198
3984.28	0.05138
3986.2	0.05075
3988.13	0.05
3990.06	0.04928
3991.99	0.04862
3993.92	0.04772
3995.85	0.04716
3997.77	0.04639
3999.7	0.04583
