# Supplementary material for: Synthesis and thermodynamic properties of arsenate and sulfate-arsenate ettringite structure phases
Source: PLoS One. 2017 Jul 31;12(7):e0182160. doi: 10.1371/journal.pone.0182160 (PMC5536735; doi:10.1371/journal.pone.0182160)
Supplement: S2 File — a, b, c, d, e, f, g, and h correspond to the samples with Xsolid of 0, 0.04, 0.09, 0.12, 0.30, 0.53, 0.65, and 1.00, respectively. (ZIP) [file pone.0182160.s002.zip › S2_File/c.xls]

## Sheet: Sheet1
401.127	0.01059
403.056	0.02136
404.984	0.03598
406.913	0.05135
408.841	0.06803
410.77	0.08385
412.698	0.0984
414.627	0.11078
416.555	0.12064
418.484	0.12748
420.412	0.13061
422.341	0.12972
424.269	0.1252
426.198	0.11828
428.126	0.10925
430.055	0.09848
431.983	0.08727
433.912	0.07717
435.84	0.06847
437.769	0.06128
439.697	0.05553
441.626	0.05144
443.554	0.04883
445.483	0.04799
447.411	0.04806
449.34	0.04881
451.268	0.05046
453.197	0.05278
455.125	0.05557
457.054	0.05889
458.982	0.06239
460.911	0.06627
462.839	0.07034
464.768	0.07467
466.696	0.07915
468.625	0.08379
470.553	0.08873
472.482	0.09389
474.41	0.09934
476.339	0.10514
478.267	0.11108
480.196	0.11718
482.124	0.12322
484.053	0.12929
485.981	0.1353
487.91	0.14107
489.838	0.14697
491.767	0.15298
493.695	0.15899
495.624	0.16511
497.552	0.17136
499.481	0.17789
501.409	0.18463
503.338	0.19117
505.266	0.19753
507.195	0.20384
509.123	0.21039
511.052	0.21713
512.98	0.22399
514.909	0.23095
516.837	0.23786
518.766	0.24471
520.694	0.25145
522.623	0.25798
524.551	0.2645
526.48	0.27105
528.408	0.27761
530.337	0.28389
532.265	0.2897
534.194	0.29489
536.122	0.29929
538.051	0.30287
539.979	0.30597
541.908	0.30863
543.836	0.31098
545.765	0.3133
547.693	0.31554
549.622	0.3173
551.55	0.31861
553.479	0.31957
555.407	0.32029
557.336	0.32052
559.264	0.32047
561.193	0.32007
563.121	0.31946
565.05	0.31892
566.978	0.31855
568.907	0.31811
570.835	0.31771
572.764	0.31734
574.692	0.31712
576.621	0.31706
578.549	0.31746
580.478	0.31827
582.406	0.31957
584.335	0.32133
586.263	0.32355
588.192	0.32611
590.12	0.32909
592.049	0.33256
593.977	0.33674
595.906	0.3415
597.834	0.34691
599.763	0.35286
601.691	0.35933
603.62	0.36598
605.548	0.37263
607.477	0.37902
609.405	0.38515
611.334	0.39077
613.262	0.3955
615.191	0.39874
617.119	0.40053
619.048	0.40065
620.976	0.39914
622.905	0.39572
624.833	0.39063
626.762	0.38418
628.69	0.37689
630.619	0.36882
632.547	0.36019
634.476	0.35104
636.404	0.3418
638.333	0.33257
640.261	0.32355
642.19	0.31461
644.118	0.30604
646.047	0.29787
647.975	0.2902
649.904	0.28298
651.832	0.27607
653.761	0.26929
655.689	0.26268
657.618	0.25634
659.546	0.25071
661.475	0.24475
663.403	0.23884
665.332	0.23298
667.26	0.22722
669.188	0.2215
671.117	0.21572
673.045	0.20982
674.974	0.20399
676.903	0.19828
678.831	0.19273
680.76	0.18732
682.688	0.18197
684.616	0.17668
686.545	0.17134
688.473	0.16594
690.402	0.16075
692.331	0.15571
694.259	0.1508
696.188	0.14592
698.116	0.14118
700.044	0.13648
701.973	0.13193
703.902	0.12746
705.83	0.12313
707.759	0.11854
709.687	0.11377
711.615	0.10935
713.544	0.10528
715.472	0.10127
717.401	0.09737
719.33	0.09361
721.258	0.09003
723.187	0.08661
725.115	0.08323
727.043	0.08003
728.972	0.0766
730.9	0.07317
732.829	0.06985
734.757	0.06657
736.686	0.06331
738.614	0.06006
740.543	0.05685
742.471	0.05369
744.4	0.05053
746.328	0.04727
748.257	0.04414
750.185	0.04015
752.114	0.03615
754.042	0.03248
755.971	0.02908
757.899	0.02602
759.828	0.02318
761.756	0.02056
763.685	0.01835
765.613	0.01639
767.542	0.01466
769.47	0.01312
771.399	0.01193
773.327	0.0109
775.256	0.00976
777.184	0.01057
779.113	0.01172
781.041	0.01309
782.97	0.01465
784.898	0.01634
786.827	0.01808
788.755	0.01992
790.684	0.02185
792.612	0.02385
794.541	0.02612
796.469	0.02861
798.398	0.03121
800.326	0.03361
802.255	0.03616
804.183	0.03885
806.112	0.04165
808.04	0.04452
809.969	0.04703
811.897	0.04925
813.826	0.05125
815.754	0.053
817.683	0.0546
819.611	0.05613
821.54	0.05758
823.468	0.0589
825.397	0.06023
827.325	0.06132
829.254	0.0623
831.182	0.0632
833.111	0.06406
835.039	0.06499
836.968	0.06625
838.896	0.06741
840.825	0.06849
842.753	0.06942
844.682	0.07003
846.61	0.07044
848.539	0.07075
850.467	0.07094
852.396	0.07057
854.324	0.06994
856.253	0.06912
858.181	0.06808
860.11	0.0669
862.038	0.06562
863.967	0.06426
865.895	0.06278
867.824	0.06113
869.752	0.05929
871.681	0.0574
873.609	0.05562
875.538	0.05385
877.466	0.05207
879.395	0.05017
881.323	0.04848
883.252	0.04689
885.18	0.04536
887.109	0.044
889.037	0.04245
890.966	0.04085
892.894	0.03907
894.823	0.03732
896.751	0.03557
898.68	0.0338
900.608	0.03205
902.537	0.03034
904.465	0.02872
906.394	0.02718
908.322	0.0257
910.251	0.02427
912.179	0.0229
914.108	0.02158
916.036	0.02031
917.965	0.01909
919.893	0.01792
921.822	0.01679
923.75	0.01569
925.679	0.01459
927.607	0.0135
929.536	0.01241
931.464	0.01136
933.393	0.01035
935.321	0.00937
937.25	0.00841
939.178	0.00749
941.107	0.00661
943.035	0.00578
944.964	0.005
946.892	0.00429
948.821	0.00356
950.749	0.00293
952.678	0.00243
954.606	0.00202
956.535	0.00175
958.463	0.00151
960.392	0.00139
962.32	0.00127
964.249	0.00108
966.177	0.0008281
968.106	0.000649
970.034	0.0004
971.963	0.000164116
973.891	0.000674887
975.82	0.00162
977.748	0.00324
979.677	0.00604
981.605	0.0099
983.534	0.01388
985.462	0.01697
987.391	0.01866
989.319	0.01887
991.248	0.01783
993.176	0.01589
995.105	0.01362
997.033	0.01183
998.962	0.01133
1000.89	0.01202
1002.82	0.01329
1004.75	0.01478
1006.68	0.01651
1008.6	0.01854
1010.53	0.02092
1012.46	0.02363
1014.39	0.02667
1016.32	0.03
1018.25	0.03366
1020.17	0.03763
1022.1	0.04196
1024.03	0.04666
1025.96	0.05179
1027.89	0.05733
1029.82	0.06337
1031.75	0.06992
1033.67	0.07704
1035.6	0.08482
1037.53	0.09336
1039.46	0.10271
1041.39	0.11295
1043.32	0.12418
1045.24	0.13649
1047.17	0.14999
1049.1	0.16484
1051.03	0.18115
1052.96	0.19913
1054.89	0.21902
1056.82	0.24102
1058.74	0.26533
1060.67	0.29211
1062.6	0.32157
1064.53	0.35375
1066.46	0.38866
1068.39	0.42607
1070.32	0.46569
1072.24	0.49893
1074.17	0.53133
1076.1	0.56287
1078.03	0.59534
1079.96	0.62781
1081.89	0.65802
1083.82	0.68458
1085.74	0.7049
1087.67	0.72164
1089.6	0.73578
1091.53	0.74774
1093.46	0.75671
1095.39	0.76405
1097.32	0.77011
1099.24	0.77545
1101.17	0.77936
1103.1	0.78271
1105.03	0.78602
1106.96	0.78925
1108.89	0.79217
1110.81	0.79412
1112.74	0.79494
1114.67	0.79421
1116.6	0.79298
1118.53	0.79119
1120.46	0.78904
1122.38	0.78591
1124.31	0.78233
1126.24	0.7782
1128.17	0.77309
1130.1	0.76676
1132.03	0.7586
1133.96	0.74881
1135.88	0.73636
1137.81	0.72348
1139.74	0.71169
1141.67	0.69261
1143.6	0.66554
1145.53	0.62619
1147.46	0.58849
1149.38	0.55265
1151.31	0.51913
1153.24	0.48787
1155.17	0.45892
1157.1	0.43219
1159.03	0.40761
1160.95	0.38497
1162.88	0.3661
1164.81	0.34665
1166.74	0.32706
1168.67	0.31051
1170.6	0.29519
1172.53	0.28099
1174.45	0.26868
1176.38	0.25548
1178.31	0.244
1180.24	0.23307
1182.17	0.2221
1184.1	0.21288
1186.03	0.20391
1187.95	0.19549
1189.88	0.18678
1191.81	0.17763
1193.74	0.1686
1195.67	0.15985
1197.6	0.15028
1199.53	0.14177
1201.45	0.13479
1203.38	0.12975
1205.31	0.12544
1207.24	0.12107
1209.17	0.11782
1211.1	0.11397
1213.03	0.10952
1214.95	0.10538
1216.88	0.10151
1218.81	0.09789
1220.74	0.09449
1222.67	0.0913
1224.6	0.08827
1226.52	0.0854
1228.45	0.08271
1230.38	0.08019
1232.31	0.07779
1234.24	0.07555
1236.17	0.07344
1238.1	0.07145
1240.02	0.06956
1241.95	0.06778
1243.88	0.06608
1245.81	0.06449
1247.74	0.06299
1249.67	0.06155
1251.6	0.06018
1253.52	0.05888
1255.45	0.05762
1257.38	0.0564
1259.31	0.05519
1261.24	0.05401
1263.17	0.05289
1265.09	0.05182
1267.02	0.05078
1268.95	0.04978
1270.88	0.04884
1272.81	0.04796
1274.74	0.0471
1276.66	0.04631
1278.59	0.04555
1280.52	0.04486
1282.45	0.04422
1284.38	0.04361
1286.31	0.04299
1288.24	0.0424
1290.16	0.04181
1292.09	0.04127
1294.02	0.04074
1295.95	0.04025
1297.88	0.0398
1299.81	0.03942
1301.74	0.03908
1303.66	0.0388
1305.59	0.03858
1307.52	0.03844
1309.45	0.03835
1311.38	0.03838
1313.31	0.03841
1315.23	0.03838
1317.16	0.03822
1319.09	0.03797
1321.02	0.03761
1322.95	0.03721
1324.88	0.03679
1326.81	0.03637
1328.73	0.03599
1330.66	0.03592
1332.59	0.03582
1334.52	0.03565
1336.45	0.03568
1338.38	0.03567
1340.31	0.03567
1342.23	0.03567
1344.16	0.03567
1346.09	0.03567
1348.02	0.03588
1349.95	0.03575
1351.88	0.03561
1353.81	0.0356
1355.73	0.03571
1357.66	0.03591
1359.59	0.03631
1361.52	0.03673
1363.45	0.03728
1365.38	0.03791
1367.3	0.03868
1369.23	0.03956
1371.16	0.04055
1373.09	0.04161
1375.02	0.04274
1376.95	0.04393
1378.88	0.04507
1380.8	0.04621
1382.73	0.04745
1384.66	0.04879
1386.59	0.05016
1388.52	0.05157
1390.45	0.05311
1392.38	0.05479
1394.3	0.05655
1396.23	0.05835
1398.16	0.06014
1400.09	0.06182
1402.02	0.06337
1403.95	0.06484
1405.87	0.06617
1407.8	0.06739
1409.73	0.06849
1411.66	0.06943
1413.59	0.07018
1415.52	0.07068
1417.44	0.07085
1419.37	0.07093
1421.3	0.07101
1423.23	0.07093
1425.16	0.07074
1427.09	0.07085
1429.02	0.0711
1430.94	0.07098
1432.87	0.07086
1434.8	0.07088
1436.73	0.07091
1438.66	0.07128
1440.59	0.07175
1442.52	0.07216
1444.44	0.07259
1446.37	0.07321
1448.3	0.07421
1450.23	0.07454
1452.16	0.07426
1454.09	0.07365
1456.02	0.07305
1457.94	0.07216
1459.87	0.07088
1461.8	0.06957
1463.73	0.0688
1465.66	0.06817
1467.59	0.06797
1469.52	0.06706
1471.44	0.06606
1473.37	0.06529
1475.3	0.06466
1477.23	0.06392
1479.16	0.06339
1481.09	0.06341
1483.01	0.06354
1484.94	0.06318
1486.87	0.0629
1488.8	0.0627
1490.73	0.06242
1492.66	0.06194
1494.59	0.06125
1496.51	0.06084
1498.44	0.06136
1500.37	0.06135
1502.3	0.06073
1504.23	0.05996
1506.16	0.05945
1508.09	0.0592
1510.01	0.05848
1511.94	0.05795
1513.87	0.05741
1515.8	0.05708
1517.73	0.05726
1519.66	0.05652
1521.58	0.05564
1523.51	0.055
1525.44	0.05463
1527.37	0.05416
1529.3	0.05358
1531.23	0.05418
1533.15	0.05437
1535.08	0.05429
1537.01	0.05401
1538.94	0.05338
1540.87	0.05283
1542.8	0.05242
1544.73	0.052
1546.65	0.05136
1548.58	0.05119
1550.51	0.05255
1552.44	0.05263
1554.37	0.05244
1556.3	0.05208
1558.23	0.05163
1560.15	0.05163
1562.08	0.0515
1564.01	0.05131
1565.94	0.05145
1567.87	0.05223
1569.8	0.05338
1571.72	0.05347
1573.65	0.05378
1575.58	0.05422
1577.51	0.05469
1579.44	0.05538
1581.37	0.05595
1583.3	0.05645
1585.22	0.05734
1587.15	0.0584
1589.08	0.05925
1591.01	0.06025
1592.94	0.06153
1594.87	0.06299
1596.8	0.06469
1598.72	0.06663
1600.65	0.06889
1602.58	0.07137
1604.51	0.07416
1606.44	0.07719
1608.37	0.08054
1610.3	0.08395
1612.22	0.08756
1614.15	0.09122
1616.08	0.09505
1618.01	0.09894
1619.94	0.10305
1621.87	0.10725
1623.8	0.11175
1625.72	0.11649
1627.65	0.1216
1629.58	0.12631
1631.51	0.13087
1633.44	0.13497
1635.37	0.1387
1637.29	0.14202
1639.22	0.14502
1641.15	0.14721
1643.08	0.14935
1645.01	0.15142
1646.94	0.15357
1648.87	0.1555
1650.79	0.15791
1652.72	0.16076
1654.65	0.16432
1656.58	0.16815
1658.51	0.17214
1660.44	0.17588
1662.37	0.17948
1664.29	0.18211
1666.22	0.18425
1668.15	0.18542
1670.08	0.18619
1672.01	0.18654
1673.94	0.18704
1675.86	0.18768
1677.79	0.18743
1679.72	0.18666
1681.65	0.185
1683.58	0.18179
1685.51	0.17803
1687.43	0.17358
1689.36	0.16777
1691.29	0.162
1693.22	0.15533
1695.15	0.14825
1697.08	0.1406
1699.01	0.13285
1700.93	0.12516
1702.86	0.11751
1704.79	0.11102
1706.72	0.10585
1708.65	0.10123
1710.58	0.09718
1712.51	0.09219
1714.43	0.08787
1716.36	0.08417
1718.29	0.08028
1720.22	0.07686
1722.15	0.07382
1724.08	0.07167
1726.01	0.07034
1727.93	0.06884
1729.86	0.06689
1731.79	0.065
1733.72	0.06335
1735.65	0.06167
1737.58	0.06006
1739.5	0.05886
1741.43	0.05793
1743.36	0.05719
1745.29	0.05619
1747.22	0.05489
1749.15	0.05397
1751.08	0.05302
1753	0.05229
1754.93	0.05148
1756.86	0.05067
1758.79	0.05023
1760.72	0.04978
1762.65	0.04943
1764.58	0.04894
1766.5	0.04843
1768.43	0.04776
1770.36	0.04716
1772.29	0.04677
1774.22	0.04606
1776.15	0.04546
1778.07	0.04497
1780	0.04447
1781.93	0.04447
1783.86	0.04448
1785.79	0.0441
1787.72	0.04369
1789.64	0.04338
1791.57	0.04322
1793.5	0.04293
1795.43	0.04258
1797.36	0.04208
1799.29	0.04165
1801.22	0.04153
1803.14	0.04149
1805.07	0.04109
1807	0.04075
1808.93	0.0405
1810.86	0.04036
1812.79	0.04009
1814.72	0.03984
1816.64	0.0397
1818.57	0.03951
1820.5	0.03958
1822.43	0.03953
1824.36	0.0392
1826.29	0.03892
1828.21	0.03868
1830.14	0.03841
1832.07	0.03807
1834	0.03804
1835.93	0.03818
1837.86	0.0381
1839.79	0.03816
1841.71	0.03798
1843.64	0.03769
1845.57	0.0375
1847.5	0.03734
1849.43	0.03717
1851.36	0.03703
1853.29	0.03711
1855.21	0.03719
1857.14	0.03709
1859.07	0.03722
1861	0.03731
1862.93	0.0372
1864.86	0.03704
1866.79	0.03688
1868.71	0.03673
1870.64	0.03659
1872.57	0.03645
1874.5	0.03634
1876.43	0.03635
1878.36	0.03653
1880.29	0.0367
1882.21	0.03665
1884.14	0.03655
1886.07	0.03654
1888	0.0365
1889.93	0.03642
1891.86	0.03635
1893.78	0.0363
1895.71	0.03624
1897.64	0.0362
1899.57	0.03632
1901.5	0.03636
1903.43	0.03633
1905.36	0.03633
1907.28	0.03631
1909.21	0.03637
1911.14	0.03633
1913.07	0.03633
1915	0.03635
1916.93	0.0363
1918.86	0.03628
1920.78	0.03625
1922.71	0.03617
1924.64	0.03612
1926.57	0.03614
1928.5	0.03623
1930.43	0.03618
1932.35	0.03631
1934.28	0.03648
1936.21	0.03648
1938.14	0.03648
1940.07	0.03645
1942	0.03643
1943.92	0.03641
1945.85	0.03641
1947.78	0.0364
1949.71	0.03639
1951.64	0.0365
1953.57	0.03662
1955.5	0.03663
1957.42	0.03672
1959.35	0.0368
1961.28	0.03685
1963.21	0.03688
1965.14	0.03694
1967.07	0.03698
1969	0.03703
1970.92	0.03707
1972.85	0.03711
1974.78	0.03716
1976.71	0.03729
1978.64	0.03739
1980.57	0.03744
1982.49	0.03756
1984.42	0.03769
1986.35	0.03775
1988.28	0.03783
1990.21	0.0379
1992.14	0.03798
1994.07	0.03805
1995.99	0.03814
1997.92	0.03826
1999.85	0.03841
2001.78	0.0386
2003.71	0.03877
2005.64	0.03888
2007.57	0.03906
2009.49	0.03925
2011.42	0.0394
2013.35	0.03954
2015.28	0.03971
2017.21	0.03988
2019.14	0.04006
2021.07	0.04023
2022.99	0.04041
2024.92	0.04061
2026.85	0.04085
2028.78	0.04107
2030.71	0.04129
2032.64	0.04154
2034.56	0.0418
2036.49	0.04205
2038.42	0.0423
2040.35	0.04256
2042.28	0.04284
2044.21	0.04312
2046.13	0.04343
2048.06	0.04374
2049.99	0.0441
2051.92	0.04447
2053.85	0.04485
2055.78	0.04526
2057.71	0.04569
2059.64	0.04611
2061.56	0.04655
2063.49	0.04699
2065.42	0.04743
2067.35	0.04786
2069.28	0.04829
2071.21	0.0487
2073.14	0.04912
2075.06	0.04954
2076.99	0.04994
2078.92	0.05031
2080.85	0.05069
2082.78	0.05104
2084.7	0.05139
2086.63	0.05173
2088.56	0.05206
2090.49	0.05237
2092.42	0.05268
2094.35	0.05298
2096.28	0.05328
2098.2	0.05355
2100.13	0.05382
2102.06	0.05406
2103.99	0.05428
2105.92	0.05449
2107.85	0.05468
2109.78	0.05483
2111.7	0.05497
2113.63	0.05509
2115.56	0.0552
2117.49	0.05529
2119.42	0.05537
2121.35	0.05545
2123.28	0.05553
2125.2	0.05559
2127.13	0.05564
2129.06	0.05567
2130.99	0.0557
2132.92	0.05572
2134.85	0.05574
2136.78	0.05577
2138.7	0.05581
2140.63	0.05584
2142.56	0.05587
2144.49	0.05589
2146.42	0.05593
2148.35	0.05596
2150.27	0.056
2152.2	0.05603
2154.13	0.05606
2156.06	0.05608
2157.99	0.05609
2159.92	0.05609
2161.84	0.05608
2163.77	0.05607
2165.7	0.05605
2167.63	0.05601
2169.56	0.05598
2171.49	0.05593
2173.42	0.05589
2175.34	0.05585
2177.27	0.05581
2179.2	0.05575
2181.13	0.0557
2183.06	0.05564
2184.99	0.05558
2186.92	0.05552
2188.84	0.05545
2190.77	0.05538
2192.7	0.05531
2194.63	0.05523
2196.56	0.05515
2198.49	0.05506
2200.41	0.05496
2202.34	0.05485
2204.27	0.05474
2206.2	0.05462
2208.13	0.0545
2210.06	0.05436
2211.99	0.05423
2213.91	0.05408
2215.84	0.05394
2217.77	0.0538
2219.7	0.05367
2221.63	0.05352
2223.56	0.05338
2225.49	0.05322
2227.41	0.05305
2229.34	0.05288
2231.27	0.0527
2233.2	0.05253
2235.13	0.05238
2237.06	0.05222
2238.99	0.05207
2240.91	0.05192
2242.84	0.05176
2244.77	0.05159
2246.7	0.05143
2248.63	0.05127
2250.56	0.0511
2252.49	0.05093
2254.41	0.05076
2256.34	0.05058
2258.27	0.05041
2260.2	0.05024
2262.13	0.05006
2264.06	0.04989
2265.98	0.04972
2267.91	0.04956
2269.84	0.0494
2271.77	0.04923
2273.7	0.04907
2275.63	0.04891
2277.55	0.04876
2279.48	0.04861
2281.41	0.04847
2283.34	0.04832
2285.27	0.04817
2287.2	0.04803
2289.13	0.04789
2291.05	0.04775
2292.98	0.0476
2294.91	0.04746
2296.84	0.04733
2298.77	0.04722
2300.7	0.0471
2302.62	0.04699
2304.55	0.04688
2306.48	0.04676
2308.41	0.04665
2310.34	0.04654
2312.27	0.04646
2314.2	0.04638
2316.12	0.04627
2318.05	0.04614
2319.98	0.04601
2321.91	0.04587
2323.84	0.04569
2325.77	0.04547
2327.7	0.04528
2329.62	0.04511
2331.55	0.04498
2333.48	0.04486
2335.41	0.04476
2337.34	0.04457
2339.27	0.04422
2341.2	0.04387
2343.12	0.04372
2345.05	0.04372
2346.98	0.04387
2348.91	0.04407
2350.84	0.04428
2352.77	0.04441
2354.7	0.04441
2356.62	0.04412
2358.55	0.04356
2360.48	0.04303
2362.41	0.04267
2364.34	0.04237
2366.27	0.04216
2368.2	0.04198
2370.12	0.04185
2372.05	0.04175
2373.98	0.0417
2375.91	0.04166
2377.84	0.04169
2379.76	0.04176
2381.69	0.04186
2383.62	0.04194
2385.55	0.04199
2387.48	0.04201
2389.41	0.04199
2391.34	0.04193
2393.26	0.04184
2395.19	0.04173
2397.12	0.04162
2399.05	0.0415
2400.98	0.04139
2402.91	0.04128
2404.84	0.04116
2406.76	0.04105
2408.69	0.04095
2410.62	0.04084
2412.55	0.04073
2414.48	0.04063
2416.41	0.04054
2418.34	0.04044
2420.26	0.04035
2422.19	0.04025
2424.12	0.04015
2426.05	0.04005
2427.98	0.03995
2429.91	0.03984
2431.84	0.03972
2433.76	0.03962
2435.69	0.03951
2437.62	0.0394
2439.55	0.03929
2441.48	0.03919
2443.41	0.0391
2445.33	0.03901
2447.26	0.03892
2449.19	0.03882
2451.12	0.03872
2453.05	0.03862
2454.98	0.03852
2456.91	0.03842
2458.83	0.03833
2460.76	0.03824
2462.69	0.03815
2464.62	0.03806
2466.55	0.03798
2468.48	0.0379
2470.41	0.03782
2472.33	0.03775
2474.26	0.03769
2476.19	0.03762
2478.12	0.03755
2480.05	0.03749
2481.98	0.03743
2483.9	0.03736
2485.83	0.0373
2487.76	0.03725
2489.69	0.0372
2491.62	0.03716
2493.55	0.03711
2495.47	0.03706
2497.4	0.03702
2499.33	0.03699
2501.26	0.03696
2503.19	0.03692
2505.12	0.03689
2507.05	0.03686
2508.97	0.03682
2510.9	0.03678
2512.83	0.03673
2514.76	0.03668
2516.69	0.03664
2518.62	0.03658
2520.55	0.03652
2522.47	0.03644
2524.4	0.03637
2526.33	0.03629
2528.26	0.03621
2530.19	0.03613
2532.12	0.03607
2534.05	0.036
2535.97	0.03593
2537.9	0.03586
2539.83	0.0358
2541.76	0.03575
2543.69	0.0357
2545.62	0.03566
2547.55	0.0356
2549.47	0.03555
2551.4	0.0355
2553.33	0.03545
2555.26	0.03541
2557.19	0.03537
2559.12	0.03534
2561.04	0.0353
2562.97	0.03526
2564.9	0.03521
2566.83	0.03514
2568.76	0.03508
2570.69	0.03503
2572.61	0.03499
2574.54	0.03496
2576.47	0.03493
2578.4	0.0349
2580.33	0.03486
2582.26	0.03483
2584.19	0.0348
2586.11	0.03476
2588.04	0.03473
2589.97	0.0347
2591.9	0.03468
2593.83	0.03465
2595.76	0.03462
2597.69	0.03458
2599.61	0.03454
2601.54	0.03451
2603.47	0.03448
2605.4	0.03445
2607.33	0.03442
2609.26	0.03439
2611.18	0.03435
2613.11	0.03431
2615.04	0.03427
2616.97	0.03425
2618.9	0.03423
2620.83	0.03421
2622.76	0.0342
2624.68	0.0342
2626.61	0.03419
2628.54	0.03418
2630.47	0.03415
2632.4	0.03412
2634.33	0.03409
2636.26	0.03408
2638.18	0.03406
2640.11	0.03404
2642.04	0.03402
2643.97	0.03402
2645.9	0.03401
2647.83	0.03399
2649.76	0.03397
2651.68	0.03396
2653.61	0.03395
2655.54	0.03394
2657.47	0.03393
2659.4	0.03393
2661.33	0.03393
2663.25	0.03394
2665.18	0.03395
2667.11	0.03395
2669.04	0.03395
2670.97	0.03396
2672.9	0.03397
2674.82	0.03397
2676.75	0.03398
2678.68	0.03398
2680.61	0.03398
2682.54	0.03398
2684.47	0.03398
2686.4	0.03397
2688.32	0.03397
2690.25	0.03397
2692.18	0.03397
2694.11	0.03396
2696.04	0.03395
2697.97	0.03395
2699.9	0.03394
2701.82	0.03394
2703.75	0.03395
2705.68	0.03397
2707.61	0.03399
2709.54	0.03401
2711.47	0.03402
2713.4	0.03402
2715.32	0.03402
2717.25	0.03403
2719.18	0.03404
2721.11	0.03406
2723.04	0.03407
2724.97	0.03409
2726.89	0.03412
2728.82	0.03414
2730.75	0.03416
2732.68	0.03418
2734.61	0.03419
2736.54	0.03421
2738.47	0.03423
2740.39	0.03426
2742.32	0.03428
2744.25	0.03431
2746.18	0.03433
2748.11	0.03435
2750.04	0.03438
2751.97	0.03441
2753.89	0.03443
2755.82	0.03446
2757.75	0.03448
2759.68	0.03452
2761.61	0.03455
2763.54	0.03459
2765.47	0.03462
2767.39	0.03467
2769.32	0.03472
2771.25	0.03476
2773.18	0.0348
2775.11	0.03483
2777.04	0.03485
2778.96	0.03488
2780.89	0.03491
2782.82	0.03495
2784.75	0.035
2786.68	0.03506
2788.61	0.03511
2790.53	0.03516
2792.46	0.0352
2794.39	0.03523
2796.32	0.03527
2798.25	0.03531
2800.18	0.03535
2802.11	0.0354
2804.03	0.03544
2805.96	0.03549
2807.89	0.03553
2809.82	0.03558
2811.75	0.03563
2813.68	0.0357
2815.61	0.03576
2817.53	0.03583
2819.46	0.03589
2821.39	0.03595
2823.32	0.03601
2825.25	0.03609
2827.18	0.03616
2829.11	0.03625
2831.03	0.03635
2832.96	0.03647
2834.89	0.03661
2836.82	0.03678
2838.75	0.03704
2840.68	0.03747
2842.61	0.03808
2844.53	0.03882
2846.46	0.0396
2848.39	0.04033
2850.32	0.04089
2852.25	0.04121
2854.18	0.04126
2856.1	0.04104
2858.03	0.04068
2859.96	0.04027
2861.89	0.0399
2863.82	0.0396
2865.75	0.03939
2867.68	0.03925
2869.6	0.03917
2871.53	0.03912
2873.46	0.03908
2875.39	0.03904
2877.32	0.03901
2879.25	0.03898
2881.18	0.03897
2883.1	0.03899
2885.03	0.03904
2886.96	0.03914
2888.89	0.03927
2890.82	0.03943
2892.75	0.03963
2894.67	0.03984
2896.6	0.04006
2898.53	0.04029
2900.46	0.04052
2902.39	0.04075
2904.32	0.04101
2906.24	0.04136
2908.17	0.04184
2910.1	0.04248
2912.03	0.04325
2913.96	0.04412
2915.89	0.04503
2917.82	0.04586
2919.74	0.04651
2921.67	0.04693
2923.6	0.04707
2925.53	0.04698
2927.46	0.0467
2929.39	0.04628
2931.32	0.04577
2933.24	0.04523
2935.17	0.04469
2937.1	0.04417
2939.03	0.04368
2940.96	0.04324
2942.89	0.04287
2944.82	0.04257
2946.74	0.04236
2948.67	0.04225
2950.6	0.04223
2952.53	0.04229
2954.46	0.04239
2956.39	0.0425
2958.31	0.04259
2960.24	0.04263
2962.17	0.04261
2964.1	0.04254
2966.03	0.04241
2967.96	0.04226
2969.89	0.04211
2971.81	0.04197
2973.74	0.04187
2975.67	0.0418
2977.6	0.04176
2979.53	0.04175
2981.46	0.04176
2983.39	0.0418
2985.31	0.04186
2987.24	0.04193
2989.17	0.04202
2991.1	0.04212
2993.03	0.04224
2994.96	0.0424
2996.89	0.04257
2998.81	0.04275
3000.74	0.04295
3002.67	0.04318
3004.6	0.04344
3006.53	0.04373
3008.46	0.04406
3010.38	0.04454
3012.31	0.04506
3014.24	0.0456
3016.17	0.04616
3018.1	0.04678
3020.03	0.04735
3021.95	0.04796
3023.88	0.0486
3025.81	0.04928
3027.74	0.04998
3029.67	0.05072
3031.6	0.05147
3033.53	0.05225
3035.45	0.05299
3037.38	0.05376
3039.31	0.05457
3041.24	0.0554
3043.17	0.05626
3045.1	0.05711
3047.03	0.05799
3048.95	0.05891
3050.88	0.05987
3052.81	0.06086
3054.74	0.06193
3056.67	0.06303
3058.6	0.06432
3060.53	0.06579
3062.45	0.06713
3064.38	0.06889
3066.31	0.07121
3068.24	0.07365
3070.17	0.0759
3072.1	0.07849
3074.02	0.08109
3075.95	0.08353
3077.88	0.08554
3079.81	0.08776
3081.74	0.09019
3083.67	0.09274
3085.59	0.09493
3087.52	0.09732
3089.45	0.09971
3091.38	0.10199
3093.31	0.10441
3095.24	0.10713
3097.17	0.11012
3099.09	0.11341
3101.02	0.11692
3102.95	0.12062
3104.88	0.12474
3106.81	0.12903
3108.74	0.13337
3110.67	0.13785
3112.59	0.14238
3114.52	0.14715
3116.45	0.15196
3118.38	0.15689
3120.31	0.16173
3122.24	0.16681
3124.16	0.1714
3126.09	0.17577
3128.02	0.18
3129.95	0.18445
3131.88	0.18883
3133.81	0.19309
3135.74	0.19724
3137.66	0.20106
3139.59	0.20494
3141.52	0.20613
3143.45	0.20713
3145.38	0.21107
3147.31	0.21512
3149.24	0.21908
3151.16	0.22316
3153.09	0.22734
3155.02	0.2319
3156.95	0.23612
3158.88	0.24046
3160.81	0.24486
3162.74	0.24938
3164.66	0.25358
3166.59	0.25788
3168.52	0.26229
3170.45	0.26688
3172.38	0.27153
3174.31	0.2763
3176.24	0.28117
3178.16	0.28608
3180.09	0.29104
3182.02	0.29606
3183.95	0.30117
3185.88	0.30636
3187.81	0.31163
3189.73	0.31693
3191.66	0.32225
3193.59	0.32772
3195.52	0.33331
3197.45	0.33891
3199.38	0.34457
3201.3	0.35029
3203.23	0.35604
3205.16	0.36187
3207.09	0.36772
3209.02	0.37359
3210.95	0.37948
3212.88	0.38547
3214.8	0.39155
3216.73	0.39762
3218.66	0.40376
3220.59	0.40994
3222.52	0.41617
3224.45	0.4225
3226.38	0.42881
3228.3	0.4351
3230.23	0.44142
3232.16	0.44777
3234.09	0.45417
3236.02	0.46065
3237.95	0.4672
3239.88	0.4738
3241.8	0.48043
3243.73	0.48715
3245.66	0.49391
3247.59	0.50071
3249.52	0.50761
3251.45	0.51463
3253.38	0.52173
3255.3	0.52898
3257.23	0.53626
3259.16	0.54358
3261.09	0.55102
3263.02	0.55866
3264.95	0.56644
3266.87	0.57432
3268.8	0.58237
3270.73	0.59059
3272.66	0.59891
3274.59	0.60732
3276.52	0.61579
3278.45	0.62436
3280.37	0.63305
3282.3	0.64193
3284.23	0.65097
3286.16	0.66003
3288.09	0.66921
3290.02	0.67863
3291.95	0.68806
3293.87	0.6974
3295.8	0.70671
3297.73	0.71588
3299.66	0.72494
3301.59	0.73399
3303.52	0.74314
3305.44	0.7522
3307.37	0.76107
3309.3	0.76993
3311.23	0.77871
3313.16	0.78729
3315.09	0.79556
3317.01	0.80351
3318.94	0.8114
3320.87	0.81941
3322.8	0.82757
3324.73	0.83545
3326.66	0.84313
3328.59	0.85092
3330.51	0.85891
3332.44	0.86676
3334.37	0.87459
3336.3	0.88266
3338.23	0.89099
3340.16	0.89962
3342.09	0.90835
3344.01	0.91695
3345.94	0.92572
3347.87	0.93469
3349.8	0.94411
3351.73	0.95377
3353.66	0.96372
3355.59	0.97407
3357.51	0.98475
3359.44	0.99547
3361.37	1.00622
3363.3	1.0168
3365.23	1.02728
3367.16	1.03767
3369.08	1.0484
3371.01	1.05952
3372.94	1.07098
3374.87	1.08284
3376.8	1.09511
3378.73	1.10731
3380.66	1.11922
3382.58	1.13091
3384.51	1.14245
3386.44	1.15351
3388.37	1.16454
3390.3	1.17528
3392.23	1.18538
3394.16	1.19476
3396.08	1.20408
3398.01	1.21312
3399.94	1.22161
3401.87	1.23015
3403.8	1.23811
3405.73	1.24469
3407.65	1.25101
3409.58	1.25698
3411.51	1.26282
3413.44	1.26809
3415.37	1.27322
3417.3	1.27744
3419.22	1.28108
3421.15	1.2842
3423.08	1.28618
3425.01	1.28722
3426.94	1.28815
3428.87	1.28866
3430.8	1.28898
3432.72	1.28863
3434.65	1.28769
3436.58	1.2862
3438.51	1.28463
3440.44	1.28204
3442.37	1.27938
3444.3	1.27672
3446.22	1.27346
3448.15	1.26911
3450.08	1.26396
3452.01	1.25779
3453.94	1.25091
3455.87	1.24337
3457.8	1.23493
3459.72	1.22492
3461.65	1.21501
3463.58	1.20476
3465.51	1.19406
3467.44	1.18297
3469.37	1.17156
3471.3	1.16004
3473.22	1.14917
3475.15	1.13799
3477.08	1.1268
3479.01	1.11551
3480.94	1.10437
3482.87	1.09283
3484.79	1.08132
3486.72	1.07024
3488.65	1.05935
3490.58	1.0487
3492.51	1.03901
3494.44	1.02939
3496.36	1.01963
3498.29	1.00972
3500.22	1.00045
3502.15	0.99148
3504.08	0.98287
3506.01	0.97452
3507.94	0.96645
3509.86	0.95832
3511.79	0.9506
3513.72	0.94308
3515.65	0.93499
3517.58	0.92682
3519.51	0.91942
3521.44	0.91162
3523.36	0.90343
3525.29	0.89498
3527.22	0.88707
3529.15	0.87857
3531.08	0.86967
3533.01	0.86093
3534.93	0.85254
3536.86	0.84447
3538.79	0.83607
3540.72	0.82654
3542.65	0.81732
3544.58	0.80792
3546.51	0.79837
3548.43	0.7882
3550.36	0.77815
3552.29	0.76842
3554.22	0.75917
3556.15	0.75045
3558.08	0.74269
3560.01	0.7334
3561.93	0.72374
3563.86	0.71347
3565.79	0.70313
3567.72	0.69297
3569.65	0.68339
3571.58	0.67409
3573.51	0.66511
3575.43	0.65706
3577.36	0.65131
3579.29	0.64462
3581.22	0.63633
3583.15	0.62789
3585.08	0.62017
3587.01	0.61222
3588.93	0.60432
3590.86	0.59675
3592.79	0.58937
3594.72	0.58227
3596.65	0.57719
3598.58	0.57322
3600.5	0.56867
3602.43	0.56518
3604.36	0.56398
3606.29	0.56362
3608.22	0.56505
3610.15	0.56881
3612.07	0.57417
3614	0.5811
3615.93	0.59038
3617.86	0.60198
3619.79	0.61611
3621.72	0.63037
3623.65	0.64531
3625.57	0.65962
3627.5	0.67323
3629.43	0.68561
3631.36	0.69582
3633.29	0.70345
3635.22	0.7073
3637.15	0.7082
3639.07	0.70863
3641	0.70475
3642.93	0.69274
3644.86	0.67443
3646.79	0.65453
3648.72	0.63197
3650.64	0.60768
3652.57	0.58336
3654.5	0.55957
3656.43	0.53828
3658.36	0.52086
3660.29	0.50653
3662.22	0.48817
3664.14	0.46844
3666.07	0.45478
3668	0.43887
3669.93	0.42223
3671.86	0.406
3673.79	0.39025
3675.72	0.37532
3677.64	0.36268
3679.57	0.35488
3681.5	0.34631
3683.43	0.33684
3685.36	0.33067
3687.29	0.32235
3689.22	0.31379
3691.14	0.30575
3693.07	0.29876
3695	0.29166
3696.93	0.28545
3698.86	0.28108
3700.79	0.2774
3702.71	0.27345
3704.64	0.26834
3706.57	0.26253
3708.5	0.25679
3710.43	0.25197
3712.36	0.24807
3714.28	0.2435
3716.21	0.23939
3718.14	0.23596
3720.07	0.23308
3722	0.23067
3723.93	0.22745
3725.86	0.22499
3727.78	0.22272
3729.71	0.21928
3731.64	0.21569
3733.57	0.21224
3735.5	0.21093
3737.43	0.20808
3739.36	0.20471
3741.28	0.20386
3743.21	0.20364
3745.14	0.20232
3747.07	0.19951
3749	0.19597
3750.93	0.19303
3752.86	0.19001
3754.78	0.1886
3756.71	0.18633
3758.64	0.18485
3760.57	0.18546
3762.5	0.18457
3764.43	0.1818
3766.36	0.17942
3768.28	0.17785
3770.21	0.17713
3772.14	0.17505
3774.07	0.17336
3776	0.17254
3777.93	0.17115
3779.85	0.17011
3781.78	0.16831
3783.71	0.16595
3785.64	0.16397
3787.57	0.16314
3789.5	0.16235
3791.43	0.1617
3793.35	0.16172
3795.28	0.16037
3797.21	0.15921
3799.14	0.15756
3801.07	0.15502
3803	0.15203
3804.93	0.14969
3806.85	0.14942
3808.78	0.1479
3810.71	0.14813
3812.64	0.14937
3814.57	0.14748
3816.5	0.14659
3818.42	0.14489
3820.35	0.14201
3822.28	0.13971
3824.21	0.13806
3826.14	0.13765
3828.07	0.13698
3829.99	0.13798
3831.92	0.13857
3833.85	0.13675
3835.78	0.13509
3837.71	0.13264
3839.64	0.1298
3841.57	0.12757
3843.49	0.1282
3845.42	0.12918
3847.35	0.12926
3849.28	0.12842
3851.21	0.12639
3853.14	0.12462
3855.07	0.1233
3856.99	0.12085
3858.92	0.11835
3860.85	0.11858
3862.78	0.12026
3864.71	0.12068
3866.64	0.11886
3868.57	0.11609
3870.49	0.11465
3872.42	0.11412
3874.35	0.1134
3876.28	0.11282
3878.21	0.11155
3880.14	0.11112
3882.07	0.11053
3883.99	0.11021
3885.92	0.10835
3887.85	0.10635
3889.78	0.10632
3891.71	0.10621
3893.64	0.10604
3895.56	0.10687
3897.49	0.10535
3899.42	0.10329
3901.35	0.10239
3903.28	0.10074
3905.21	0.09852
3907.14	0.09746
3909.06	0.09759
3910.99	0.09763
3912.92	0.09767
3914.85	0.09804
3916.78	0.09719
3918.71	0.09561
3920.64	0.09447
3922.56	0.09365
3924.49	0.09288
3926.42	0.09227
3928.35	0.09159
3930.28	0.09048
3932.21	0.08957
3934.13	0.08949
3936.06	0.08869
3937.99	0.08765
3939.92	0.08738
3941.85	0.08714
3943.78	0.08642
3945.7	0.08525
3947.63	0.08427
3949.56	0.08323
3951.49	0.08265
3953.42	0.08228
3955.35	0.08134
3957.28	0.08064
3959.2	0.08026
3961.13	0.07962
3963.06	0.07888
3964.99	0.07824
3966.92	0.07765
3968.85	0.0769
3970.78	0.07629
3972.7	0.07572
3974.63	0.07494
3976.56	0.07416
3978.49	0.07348
3980.42	0.07286
3982.35	0.0723
3984.28	0.07171
3986.2	0.0711
3988.13	0.07036
3990.06	0.06966
3991.99	0.06902
3993.92	0.06814
3995.85	0.06759
3997.77	0.06683
3999.7	0.06629
