# Supplementary material for: Synthesis and thermodynamic properties of arsenate and sulfate-arsenate ettringite structure phases
Source: PLoS One. 2017 Jul 31;12(7):e0182160. doi: 10.1371/journal.pone.0182160 (PMC5536735; doi:10.1371/journal.pone.0182160)
Supplement: S2 File — a, b, c, d, e, f, g, and h correspond to the samples with Xsolid of 0, 0.04, 0.09, 0.12, 0.30, 0.53, 0.65, and 1.00, respectively. (ZIP) [file pone.0182160.s002.zip › S2_File/d.xls]

## Sheet: Sheet1
399.199	0.0742
401.127	0.08711
403.056	0.10039
404.984	0.11365
406.913	0.12632
408.841	0.1391
410.77	0.15062
412.698	0.16087
414.627	0.16952
416.555	0.17621
418.484	0.18049
420.412	0.18165
422.341	0.17983
424.269	0.17519
426.198	0.16842
428.126	0.15957
430.055	0.14933
431.983	0.13876
433.912	0.1286
435.84	0.11926
437.769	0.11147
439.697	0.1053
441.626	0.10095
443.554	0.09802
445.483	0.09654
447.411	0.096
449.34	0.09606
451.268	0.09673
453.197	0.09797
455.125	0.09982
457.054	0.10238
458.982	0.1053
460.911	0.10865
462.839	0.11193
464.768	0.1154
466.696	0.11902
468.625	0.1227
470.553	0.12674
472.482	0.13115
474.41	0.13575
476.339	0.14038
478.267	0.14485
480.196	0.1494
482.124	0.15373
484.053	0.15809
485.981	0.16264
487.91	0.16727
489.838	0.1721
491.767	0.17704
493.695	0.1818
495.624	0.18674
497.552	0.19175
499.481	0.19676
501.409	0.20177
503.338	0.20693
505.266	0.21229
507.195	0.21759
509.123	0.2228
511.052	0.22801
512.98	0.23313
514.909	0.23845
516.837	0.24358
518.766	0.24862
520.694	0.2538
522.623	0.25906
524.551	0.26427
526.48	0.26922
528.408	0.27377
530.337	0.27796
532.265	0.28169
534.194	0.28498
536.122	0.28771
538.051	0.29009
539.979	0.29216
541.908	0.29401
543.836	0.29572
545.765	0.29722
547.693	0.29844
549.622	0.29934
551.55	0.30002
553.479	0.30052
555.407	0.30064
557.336	0.30036
559.264	0.2998
561.193	0.29911
563.121	0.29808
565.05	0.29706
566.978	0.29581
568.907	0.29488
570.835	0.29408
572.764	0.29329
574.692	0.29256
576.621	0.29191
578.549	0.29138
580.478	0.29092
582.406	0.29053
584.335	0.28973
586.263	0.29063
588.192	0.29161
590.12	0.2927
592.049	0.29406
593.977	0.29567
595.906	0.29761
597.834	0.29991
599.763	0.30247
601.691	0.30522
603.62	0.30815
605.548	0.31128
607.477	0.3146
609.405	0.31811
611.334	0.32144
613.262	0.32411
615.191	0.32578
617.119	0.32624
619.048	0.3254
620.976	0.32343
622.905	0.32038
624.833	0.31639
626.762	0.31147
628.69	0.30582
630.619	0.29961
632.547	0.29302
634.476	0.28614
636.404	0.27916
638.333	0.2722
640.261	0.26541
642.19	0.25874
644.118	0.25224
646.047	0.24584
647.975	0.23972
649.904	0.23404
651.832	0.22873
653.761	0.22369
655.689	0.21888
657.618	0.21425
659.546	0.20988
661.475	0.20529
663.403	0.20068
665.332	0.1961
667.26	0.19165
669.188	0.18734
671.117	0.18316
673.045	0.179
674.974	0.17489
676.903	0.17093
678.831	0.16718
680.76	0.16322
682.688	0.15937
684.616	0.15562
686.545	0.15196
688.473	0.14842
690.402	0.14507
692.331	0.14182
694.259	0.13872
696.188	0.13572
698.116	0.13283
700.044	0.12997
701.973	0.12722
703.902	0.12469
705.83	0.1225
707.759	0.12042
709.687	0.11833
711.615	0.1161
713.544	0.11372
715.472	0.11121
717.401	0.10861
719.33	0.10599
721.258	0.10355
723.187	0.10144
725.115	0.0994
727.043	0.0974
728.972	0.09543
730.9	0.09345
732.829	0.09149
734.757	0.08949
736.686	0.08745
738.614	0.08537
740.543	0.08318
742.471	0.08091
744.4	0.07846
746.328	0.07581
748.257	0.07309
750.185	0.07023
752.114	0.0672
754.042	0.06421
755.971	0.06146
757.899	0.05891
759.828	0.05667
761.756	0.05465
763.685	0.0528
765.613	0.05122
767.542	0.04994
769.47	0.04891
771.399	0.04824
773.327	0.04798
775.256	0.04837
777.184	0.04907
779.113	0.04991
781.041	0.05105
782.97	0.05226
784.898	0.05394
786.827	0.05591
788.755	0.05806
790.684	0.06111
792.612	0.06528
794.541	0.06939
796.469	0.07428
798.398	0.08033
800.326	0.08651
802.255	0.09359
804.183	0.10103
806.112	0.10786
808.04	0.11374
809.969	0.11914
811.897	0.12403
813.826	0.12864
815.754	0.13291
817.683	0.1369
819.611	0.14077
821.54	0.14429
823.468	0.14765
825.397	0.15111
827.325	0.15479
829.254	0.15837
831.182	0.16173
833.111	0.16511
835.039	0.16827
836.968	0.17094
838.896	0.17311
840.825	0.17499
842.753	0.17669
844.682	0.17816
846.61	0.17955
848.539	0.18097
850.467	0.18214
852.396	0.1823
854.324	0.1829
856.253	0.18271
858.181	0.1817
860.11	0.17987
862.038	0.17725
863.967	0.17413
865.895	0.17081
867.824	0.16739
869.752	0.16385
871.681	0.16013
873.609	0.15591
875.538	0.15087
877.466	0.14476
879.395	0.13898
881.323	0.13256
883.252	0.12594
885.18	0.11872
887.109	0.1114
889.037	0.10406
890.966	0.09707
892.894	0.09104
894.823	0.08535
896.751	0.08063
898.68	0.0767
900.608	0.07263
902.537	0.06906
904.465	0.06576
906.394	0.06257
908.322	0.05961
910.251	0.05685
912.179	0.0543
914.108	0.05182
916.036	0.04958
917.965	0.04739
919.893	0.04531
921.822	0.04337
923.75	0.04142
925.679	0.03961
927.607	0.03829
929.536	0.03588
931.464	0.0335
933.393	0.03096
935.321	0.0282
937.25	0.02586
939.178	0.02403
941.107	0.02168
943.035	0.01947
944.964	0.01731
946.892	0.01525
948.821	0.01333
950.749	0.01144
952.678	0.00973
954.606	0.00819
956.535	0.00686
958.463	0.00591
960.392	0.00529
962.32	0.00502
964.249	0.00473
966.177	0.00412
968.106	0.00408
970.034	0.00407
971.963	0.00414
973.891	0.00466
975.82	0.00531
977.748	0.00652
979.677	0.00982
981.605	0.01409
983.534	0.01877
985.462	0.02311
987.391	0.02654
989.319	0.02873
991.248	0.02955
993.176	0.029
995.105	0.0273
997.033	0.02488
998.962	0.02232
1000.89	0.01989
1002.82	0.01764
1004.75	0.01566
1006.68	0.01418
1008.6	0.01343
1010.53	0.0135
1012.46	0.0143
1014.39	0.01572
1016.32	0.0176
1018.25	0.01983
1020.17	0.02235
1022.1	0.0252
1024.03	0.02841
1025.96	0.03203
1027.89	0.03611
1029.82	0.04069
1031.75	0.04578
1033.67	0.05141
1035.6	0.05756
1037.53	0.06428
1039.46	0.07161
1041.39	0.07958
1043.32	0.08814
1045.24	0.09725
1047.17	0.10688
1049.1	0.11698
1051.03	0.12754
1052.96	0.1386
1054.89	0.15024
1056.82	0.16258
1058.74	0.17582
1060.67	0.19016
1062.6	0.20578
1064.53	0.22277
1066.46	0.24121
1068.39	0.26104
1070.32	0.28211
1072.24	0.30419
1074.17	0.32698
1076.1	0.34999
1078.03	0.37287
1079.96	0.39523
1081.89	0.4168
1083.82	0.43731
1085.74	0.45678
1087.67	0.47501
1089.6	0.49211
1091.53	0.5081
1093.46	0.52328
1095.39	0.53769
1097.32	0.55157
1099.24	0.56487
1101.17	0.57771
1103.1	0.58977
1105.03	0.60094
1106.96	0.61071
1108.89	0.6188
1110.81	0.62467
1112.74	0.62842
1114.67	0.62988
1116.6	0.62917
1118.53	0.62606
1120.46	0.62056
1122.38	0.61246
1124.31	0.60214
1126.24	0.58974
1128.17	0.5756
1130.1	0.55987
1132.03	0.5431
1133.96	0.52543
1135.88	0.5071
1137.81	0.488
1139.74	0.46825
1141.67	0.44798
1143.6	0.42761
1145.53	0.40742
1147.46	0.38783
1149.38	0.36903
1151.31	0.35121
1153.24	0.33438
1155.17	0.31862
1157.1	0.30383
1159.03	0.28993
1160.95	0.27675
1162.88	0.26422
1164.81	0.25218
1166.74	0.24057
1168.67	0.22933
1170.6	0.21852
1172.53	0.20813
1174.45	0.19823
1176.38	0.18883
1178.31	0.17997
1180.24	0.17163
1182.17	0.16381
1184.1	0.15644
1186.03	0.14952
1187.95	0.14302
1189.88	0.13696
1191.81	0.1313
1193.74	0.12601
1195.67	0.12105
1197.6	0.11633
1199.53	0.11172
1201.45	0.10712
1203.38	0.10249
1205.31	0.09788
1207.24	0.09335
1209.17	0.08899
1211.1	0.08488
1213.03	0.0811
1214.95	0.07762
1216.88	0.07439
1218.81	0.07136
1220.74	0.06847
1222.67	0.06575
1224.6	0.0632
1226.52	0.06083
1228.45	0.05864
1230.38	0.05661
1232.31	0.05472
1234.24	0.05293
1236.17	0.05122
1238.1	0.04958
1240.02	0.04803
1241.95	0.04656
1243.88	0.04518
1245.81	0.04389
1247.74	0.04268
1249.67	0.04152
1251.6	0.04038
1253.52	0.03928
1255.45	0.03821
1257.38	0.03716
1259.31	0.03612
1261.24	0.03511
1263.17	0.03413
1265.09	0.03322
1267.02	0.03237
1268.95	0.03159
1270.88	0.03085
1272.81	0.03016
1274.74	0.02949
1276.66	0.02882
1278.59	0.02812
1280.52	0.02741
1282.45	0.02671
1284.38	0.02606
1286.31	0.02544
1288.24	0.02482
1290.16	0.0242
1292.09	0.02359
1294.02	0.02299
1295.95	0.02238
1297.88	0.02179
1299.81	0.02125
1301.74	0.02083
1303.66	0.02048
1305.59	0.0202
1307.52	0.01999
1309.45	0.01981
1311.38	0.01967
1313.31	0.01958
1315.23	0.0195
1317.16	0.01942
1319.09	0.01935
1321.02	0.01928
1322.95	0.0192
1324.88	0.01914
1326.81	0.01909
1328.73	0.01896
1330.66	0.01871
1332.59	0.01835
1334.52	0.01843
1336.45	0.01855
1338.38	0.0187
1340.31	0.01875
1342.23	0.01886
1344.16	0.01894
1346.09	0.01908
1348.02	0.01916
1349.95	0.01926
1351.88	0.01936
1353.81	0.01942
1355.73	0.01954
1357.66	0.0196
1359.59	0.01987
1361.52	0.02031
1363.45	0.02083
1365.38	0.02137
1367.3	0.0219
1369.23	0.0226
1371.16	0.02364
1373.09	0.02517
1375.02	0.02743
1376.95	0.03
1378.88	0.03282
1380.8	0.03592
1382.73	0.03895
1384.66	0.04185
1386.59	0.04468
1388.52	0.04743
1390.45	0.05002
1392.38	0.05226
1394.3	0.05426
1396.23	0.05608
1398.16	0.05773
1400.09	0.05924
1402.02	0.0607
1403.95	0.06199
1405.87	0.0631
1407.8	0.06412
1409.73	0.06473
1411.66	0.06539
1413.59	0.06596
1415.52	0.06624
1417.44	0.06654
1419.37	0.06674
1421.3	0.06672
1423.23	0.0666
1425.16	0.06641
1427.09	0.06586
1429.02	0.0649
1430.94	0.06404
1432.87	0.06321
1434.8	0.06235
1436.73	0.06163
1438.66	0.06085
1440.59	0.06009
1442.52	0.0595
1444.44	0.05901
1446.37	0.05845
1448.3	0.05746
1450.23	0.05657
1452.16	0.05593
1454.09	0.05544
1456.02	0.05489
1457.94	0.05438
1459.87	0.05411
1461.8	0.05401
1463.73	0.05367
1465.66	0.05309
1467.59	0.05203
1469.52	0.05125
1471.44	0.05066
1473.37	0.0501
1475.3	0.04956
1477.23	0.04924
1479.16	0.04897
1481.09	0.04839
1483.01	0.04763
1484.94	0.04706
1486.87	0.0465
1488.8	0.04593
1490.73	0.04539
1492.66	0.04503
1494.59	0.0449
1496.51	0.04475
1498.44	0.04382
1500.37	0.04292
1502.3	0.04237
1504.23	0.04213
1506.16	0.04191
1508.09	0.04152
1510.01	0.04133
1511.94	0.04115
1513.87	0.04083
1515.8	0.04032
1517.73	0.03922
1519.66	0.03861
1521.58	0.03827
1523.51	0.03807
1525.44	0.03781
1527.37	0.03773
1529.3	0.0378
1531.23	0.03738
1533.15	0.0366
1535.08	0.03584
1537.01	0.03521
1538.94	0.03506
1540.87	0.0351
1542.8	0.03527
1544.73	0.03553
1546.65	0.0361
1548.58	0.03642
1550.51	0.03561
1552.44	0.03508
1554.37	0.0348
1556.3	0.03475
1558.23	0.03508
1560.15	0.03527
1562.08	0.03571
1564.01	0.03643
1565.94	0.0371
1567.87	0.03717
1569.8	0.03701
1571.72	0.03767
1573.65	0.03844
1575.58	0.03923
1577.51	0.04017
1579.44	0.04095
1581.37	0.04191
1583.3	0.043
1585.22	0.0439
1587.15	0.04454
1589.08	0.04565
1591.01	0.04692
1592.94	0.04837
1594.87	0.05003
1596.8	0.05209
1598.72	0.05437
1600.65	0.05697
1602.58	0.05998
1604.51	0.06355
1606.44	0.06721
1608.37	0.07083
1610.3	0.07506
1612.22	0.07966
1614.15	0.08396
1616.08	0.08869
1618.01	0.09347
1619.94	0.09843
1621.87	0.10392
1623.8	0.10989
1625.72	0.11527
1627.65	0.1201
1629.58	0.12564
1631.51	0.13108
1633.44	0.13582
1635.37	0.1406
1637.29	0.14429
1639.22	0.14737
1641.15	0.15051
1643.08	0.15314
1645.01	0.15414
1646.94	0.15581
1648.87	0.15842
1650.79	0.16176
1652.72	0.16543
1654.65	0.16944
1656.58	0.17349
1658.51	0.17785
1660.44	0.18183
1662.37	0.18487
1664.29	0.18671
1666.22	0.18886
1668.15	0.19031
1670.08	0.19141
1672.01	0.19183
1673.94	0.19203
1675.86	0.19203
1677.79	0.1915
1679.72	0.19013
1681.65	0.18825
1683.58	0.18543
1685.51	0.18181
1687.43	0.17755
1689.36	0.17213
1691.29	0.16599
1693.22	0.15904
1695.15	0.1515
1697.08	0.14382
1699.01	0.13609
1700.93	0.12866
1702.86	0.12158
1704.79	0.11519
1706.72	0.10927
1708.65	0.10317
1710.58	0.09759
1712.51	0.09217
1714.43	0.08724
1716.36	0.08281
1718.29	0.07872
1720.22	0.07514
1722.15	0.07196
1724.08	0.06894
1726.01	0.0659
1727.93	0.06296
1729.86	0.06024
1731.79	0.05775
1733.72	0.05556
1735.65	0.05359
1737.58	0.05189
1739.5	0.05025
1741.43	0.04855
1743.36	0.04683
1745.29	0.04532
1747.22	0.04402
1749.15	0.04281
1751.08	0.04171
1753	0.04063
1754.93	0.03966
1756.86	0.0388
1758.79	0.0378
1760.72	0.03679
1762.65	0.03569
1764.58	0.03463
1766.5	0.03362
1768.43	0.03279
1770.36	0.03203
1772.29	0.03123
1774.22	0.03065
1776.15	0.03017
1778.07	0.02973
1780	0.02938
1781.93	0.02871
1783.86	0.02791
1785.79	0.02733
1787.72	0.02689
1789.64	0.02648
1791.57	0.02603
1793.5	0.02566
1795.43	0.02538
1797.36	0.0252
1799.29	0.02501
1801.22	0.02456
1803.14	0.02394
1805.07	0.02348
1807	0.02303
1808.93	0.02257
1810.86	0.0221
1812.79	0.02176
1814.72	0.02146
1816.64	0.02112
1818.57	0.02083
1820.5	0.0203
1822.43	0.01976
1824.36	0.01942
1826.29	0.01913
1828.21	0.01885
1830.14	0.01868
1832.07	0.01862
1834	0.01843
1835.93	0.01805
1837.86	0.01777
1839.79	0.01733
1841.71	0.01705
1843.64	0.01691
1845.57	0.01682
1847.5	0.01673
1849.43	0.0167
1851.36	0.01668
1853.29	0.01651
1855.21	0.01628
1857.14	0.01614
1859.07	0.01578
1861	0.01538
1862.93	0.01509
1864.86	0.01491
1866.79	0.01477
1868.71	0.01468
1870.64	0.01463
1872.57	0.01466
1874.5	0.01473
1876.43	0.01472
1878.36	0.01451
1880.29	0.0142
1882.21	0.01403
1884.14	0.01392
1886.07	0.01376
1888	0.01363
1889.93	0.01353
1891.86	0.01348
1893.78	0.01342
1895.71	0.01338
1897.64	0.01334
1899.57	0.01319
1901.5	0.01304
1903.43	0.01295
1905.36	0.01284
1907.28	0.01275
1909.21	0.0126
1911.14	0.01252
1913.07	0.01242
1915	0.0123
1916.93	0.01223
1918.86	0.01216
1920.78	0.0121
1922.71	0.01212
1924.64	0.01215
1926.57	0.01215
1928.5	0.01209
1930.43	0.01214
1932.35	0.01205
1934.28	0.01185
1936.21	0.01175
1938.14	0.01167
1940.07	0.01162
1942	0.0116
1943.92	0.01161
1945.85	0.01163
1947.78	0.01166
1949.71	0.01173
1951.64	0.01171
1953.57	0.01167
1955.5	0.01169
1957.42	0.01165
1959.35	0.01159
1961.28	0.01158
1963.21	0.01158
1965.14	0.01158
1967.07	0.01159
1969	0.01163
1970.92	0.01169
1972.85	0.01176
1974.78	0.01182
1976.71	0.01183
1978.64	0.01183
1980.57	0.01186
1982.49	0.01183
1984.42	0.01179
1986.35	0.0118
1988.28	0.01184
1990.21	0.0119
1992.14	0.01199
1994.07	0.01209
1995.99	0.01222
1997.92	0.01234
1999.85	0.01246
2001.78	0.01252
2003.71	0.01261
2005.64	0.01275
2007.57	0.01284
2009.49	0.01291
2011.42	0.01301
2013.35	0.01314
2015.28	0.01328
2017.21	0.01343
2019.14	0.01359
2021.07	0.01377
2022.99	0.01396
2024.92	0.01415
2026.85	0.0143
2028.78	0.01446
2030.71	0.01464
2032.64	0.01482
2034.56	0.01501
2036.49	0.01522
2038.42	0.01545
2040.35	0.01571
2042.28	0.01598
2044.21	0.01625
2046.13	0.01655
2048.06	0.01685
2049.99	0.01715
2051.92	0.01747
2053.85	0.01783
2055.78	0.01819
2057.71	0.01858
2059.64	0.019
2061.56	0.01945
2063.49	0.01989
2065.42	0.02035
2067.35	0.02081
2069.28	0.02127
2071.21	0.02172
2073.14	0.02216
2075.06	0.02255
2076.99	0.02295
2078.92	0.02335
2080.85	0.02372
2082.78	0.02409
2084.7	0.02446
2086.63	0.02483
2088.56	0.02521
2090.49	0.02558
2092.42	0.02594
2094.35	0.02628
2096.28	0.02661
2098.2	0.02691
2100.13	0.02718
2102.06	0.02745
2103.99	0.02769
2105.92	0.02791
2107.85	0.02811
2109.78	0.02829
2111.7	0.02845
2113.63	0.0286
2115.56	0.02874
2117.49	0.02886
2119.42	0.02898
2121.35	0.02909
2123.28	0.02918
2125.2	0.02925
2127.13	0.0293
2129.06	0.02935
2130.99	0.0294
2132.92	0.02945
2134.85	0.0295
2136.78	0.02955
2138.7	0.0296
2140.63	0.02965
2142.56	0.0297
2144.49	0.02974
2146.42	0.02977
2148.35	0.02981
2150.27	0.02986
2152.2	0.0299
2154.13	0.02994
2156.06	0.02998
2157.99	0.03
2159.92	0.03002
2161.84	0.03003
2163.77	0.03003
2165.7	0.03004
2167.63	0.03004
2169.56	0.03004
2171.49	0.03003
2173.42	0.03001
2175.34	0.02998
2177.27	0.02994
2179.2	0.0299
2181.13	0.02987
2183.06	0.02982
2184.99	0.02978
2186.92	0.02975
2188.84	0.02971
2190.77	0.02965
2192.7	0.02959
2194.63	0.02952
2196.56	0.02945
2198.49	0.02939
2200.41	0.02932
2202.34	0.02922
2204.27	0.02912
2206.2	0.029
2208.13	0.02888
2210.06	0.02873
2211.99	0.02859
2213.91	0.02845
2215.84	0.02831
2217.77	0.02817
2219.7	0.02802
2221.63	0.02787
2223.56	0.0277
2225.49	0.02753
2227.41	0.02735
2229.34	0.02717
2231.27	0.02699
2233.2	0.02681
2235.13	0.02663
2237.06	0.02644
2238.99	0.02626
2240.91	0.02607
2242.84	0.02588
2244.77	0.02568
2246.7	0.02547
2248.63	0.02527
2250.56	0.02506
2252.49	0.02485
2254.41	0.02464
2256.34	0.02441
2258.27	0.0242
2260.2	0.02398
2262.13	0.02376
2264.06	0.02353
2265.98	0.02331
2267.91	0.0231
2269.84	0.02289
2271.77	0.02269
2273.7	0.02249
2275.63	0.02229
2277.55	0.02208
2279.48	0.02187
2281.41	0.02166
2283.34	0.02144
2285.27	0.02122
2287.2	0.02098
2289.13	0.02075
2291.05	0.02051
2292.98	0.02029
2294.91	0.02007
2296.84	0.01986
2298.77	0.01964
2300.7	0.01941
2302.62	0.01916
2304.55	0.01889
2306.48	0.01863
2308.41	0.01837
2310.34	0.01809
2312.27	0.01781
2314.2	0.01755
2316.12	0.0173
2318.05	0.01707
2319.98	0.01682
2321.91	0.01654
2323.84	0.01627
2325.77	0.01604
2327.7	0.01582
2329.62	0.01558
2331.55	0.01534
2333.48	0.01511
2335.41	0.01489
2337.34	0.01474
2339.27	0.01475
2341.2	0.01481
2343.12	0.0148
2345.05	0.0147
2346.98	0.01448
2348.91	0.01414
2350.84	0.01371
2352.77	0.01325
2354.7	0.01277
2356.62	0.01245
2358.55	0.01236
2360.48	0.01237
2362.41	0.0124
2364.34	0.01247
2366.27	0.01256
2368.2	0.01268
2370.12	0.01282
2372.05	0.01293
2373.98	0.013
2375.91	0.01304
2377.84	0.01304
2379.76	0.01298
2381.69	0.01288
2383.62	0.01273
2385.55	0.01256
2387.48	0.01237
2389.41	0.01219
2391.34	0.01202
2393.26	0.01184
2395.19	0.01169
2397.12	0.01154
2399.05	0.01139
2400.98	0.01124
2402.91	0.0111
2404.84	0.01096
2406.76	0.01082
2408.69	0.01067
2410.62	0.01052
2412.55	0.01037
2414.48	0.01022
2416.41	0.01007
2418.34	0.00993
2420.26	0.0098
2422.19	0.00967
2424.12	0.00954
2426.05	0.0094
2427.98	0.00926
2429.91	0.00912
2431.84	0.00897
2433.76	0.00882
2435.69	0.00867
2437.62	0.00852
2439.55	0.00839
2441.48	0.00827
2443.41	0.00815
2445.33	0.00803
2447.26	0.00791
2449.19	0.00779
2451.12	0.00767
2453.05	0.00755
2454.98	0.00744
2456.91	0.00733
2458.83	0.00723
2460.76	0.00713
2462.69	0.00702
2464.62	0.00692
2466.55	0.00682
2468.48	0.00672
2470.41	0.00663
2472.33	0.00654
2474.26	0.00646
2476.19	0.00638
2478.12	0.00632
2480.05	0.00624
2481.98	0.00618
2483.9	0.00612
2485.83	0.00607
2487.76	0.00603
2489.69	0.00599
2491.62	0.00596
2493.55	0.00594
2495.47	0.00593
2497.4	0.00594
2499.33	0.00594
2501.26	0.00595
2503.19	0.00597
2505.12	0.00599
2507.05	0.00599
2508.97	0.00598
2510.9	0.00596
2512.83	0.00591
2514.76	0.00584
2516.69	0.00577
2518.62	0.00568
2520.55	0.00559
2522.47	0.00549
2524.4	0.00539
2526.33	0.00529
2528.26	0.00518
2530.19	0.00506
2532.12	0.00495
2534.05	0.00484
2535.97	0.00473
2537.9	0.00463
2539.83	0.00455
2541.76	0.00447
2543.69	0.00451
2545.62	0.00476
2547.55	0.00503
2549.47	0.00531
2551.4	0.00562
2553.33	0.00595
2555.26	0.00628
2557.19	0.00659
2559.12	0.00693
2561.04	0.00725
2562.97	0.00756
2564.9	0.00786
2566.83	0.00798
2568.76	0.00793
2570.69	0.00791
2572.61	0.00792
2574.54	0.00794
2576.47	0.00795
2578.4	0.00796
2580.33	0.00797
2582.26	0.00799
2584.19	0.008
2586.11	0.00802
2588.04	0.00807
2589.97	0.00813
2591.9	0.00818
2593.83	0.00824
2595.76	0.00828
2597.69	0.00832
2599.61	0.00836
2601.54	0.00841
2603.47	0.00846
2605.4	0.00852
2607.33	0.00857
2609.26	0.00861
2611.18	0.00868
2613.11	0.00875
2615.04	0.00883
2616.97	0.00891
2618.9	0.009
2620.83	0.0091
2622.76	0.00921
2624.68	0.00931
2626.61	0.00941
2628.54	0.00952
2630.47	0.00964
2632.4	0.00978
2634.33	0.00992
2636.26	0.01006
2638.18	0.0102
2640.11	0.01034
2642.04	0.01048
2643.97	0.01064
2645.9	0.0108
2647.83	0.01097
2649.76	0.01117
2651.68	0.01138
2653.61	0.01158
2655.54	0.01177
2657.47	0.01196
2659.4	0.01216
2661.33	0.01237
2663.25	0.0126
2665.18	0.01284
2667.11	0.01309
2669.04	0.01335
2670.97	0.01361
2672.9	0.01387
2674.82	0.01413
2676.75	0.01441
2678.68	0.0147
2680.61	0.01499
2682.54	0.01528
2684.47	0.01555
2686.4	0.0158
2688.32	0.01605
2690.25	0.01631
2692.18	0.01658
2694.11	0.01686
2696.04	0.01714
2697.97	0.01745
2699.9	0.01776
2701.82	0.01809
2703.75	0.01843
2705.68	0.01875
2707.61	0.01909
2709.54	0.01944
2711.47	0.01979
2713.4	0.02014
2715.32	0.02051
2717.25	0.02087
2719.18	0.02124
2721.11	0.0216
2723.04	0.02197
2724.97	0.02233
2726.89	0.02269
2728.82	0.02304
2730.75	0.02339
2732.68	0.02375
2734.61	0.02413
2736.54	0.02451
2738.47	0.0249
2740.39	0.02529
2742.32	0.02569
2744.25	0.0261
2746.18	0.0265
2748.11	0.02691
2750.04	0.02731
2751.97	0.02773
2753.89	0.02816
2755.82	0.0286
2757.75	0.02905
2759.68	0.02949
2761.61	0.02995
2763.54	0.03041
2765.47	0.03088
2767.39	0.03135
2769.32	0.03183
2771.25	0.03232
2773.18	0.03282
2775.11	0.03329
2777.04	0.03376
2778.96	0.03424
2780.89	0.03473
2782.82	0.03523
2784.75	0.03574
2786.68	0.03626
2788.61	0.03679
2790.53	0.03733
2792.46	0.03785
2794.39	0.03837
2796.32	0.03891
2798.25	0.03946
2800.18	0.04004
2802.11	0.04064
2804.03	0.04126
2805.96	0.04188
2807.89	0.04253
2809.82	0.04317
2811.75	0.0438
2813.68	0.04445
2815.61	0.04508
2817.53	0.04571
2819.46	0.04635
2821.39	0.04698
2823.32	0.04762
2825.25	0.04826
2827.18	0.04893
2829.11	0.0496
2831.03	0.0503
2832.96	0.05103
2834.89	0.0518
2836.82	0.05265
2838.75	0.05362
2840.68	0.05476
2842.61	0.05612
2844.53	0.05762
2846.46	0.05919
2848.39	0.06072
2850.32	0.06207
2852.25	0.06313
2854.18	0.06385
2856.1	0.06424
2858.03	0.06442
2859.96	0.06452
2861.89	0.06463
2863.82	0.06481
2865.75	0.06512
2867.68	0.0655
2869.6	0.06592
2871.53	0.06634
2873.46	0.06673
2875.39	0.06709
2877.32	0.06745
2879.25	0.06778
2881.18	0.06813
2883.1	0.06852
2885.03	0.06898
2886.96	0.06949
2888.89	0.07005
2890.82	0.07063
2892.75	0.0713
2894.67	0.07199
2896.6	0.07267
2898.53	0.07331
2900.46	0.07393
2902.39	0.07453
2904.32	0.07515
2906.24	0.07582
2908.17	0.07662
2910.1	0.07756
2912.03	0.07865
2913.96	0.07983
2915.89	0.08103
2917.82	0.08216
2919.74	0.08315
2921.67	0.08391
2923.6	0.08437
2925.53	0.08455
2927.46	0.08451
2929.39	0.08422
2931.32	0.08374
2933.24	0.08315
2935.17	0.0825
2937.1	0.08186
2939.03	0.08126
2940.96	0.0807
2942.89	0.0802
2944.82	0.07981
2946.74	0.07954
2948.67	0.07935
2950.6	0.07929
2952.53	0.07934
2954.46	0.07949
2956.39	0.0797
2958.31	0.07992
2960.24	0.08011
2962.17	0.08026
2964.1	0.08032
2966.03	0.08027
2967.96	0.0801
2969.89	0.07983
2971.81	0.07949
2973.74	0.07917
2975.67	0.07885
2977.6	0.07857
2979.53	0.07837
2981.46	0.07825
2983.39	0.07818
2985.31	0.07816
2987.24	0.07815
2989.17	0.07818
2991.1	0.07824
2993.03	0.07837
2994.96	0.07853
2996.89	0.07873
2998.81	0.07899
3000.74	0.07934
3002.67	0.07969
3004.6	0.08007
3006.53	0.0805
3008.46	0.08096
3010.38	0.08147
3012.31	0.08201
3014.24	0.08256
3016.17	0.08314
3018.1	0.08379
3020.03	0.08449
3021.95	0.08514
3023.88	0.08584
3025.81	0.08659
3027.74	0.08738
3029.67	0.08822
3031.6	0.08908
3033.53	0.08995
3035.45	0.09086
3037.38	0.09178
3039.31	0.09269
3041.24	0.09357
3043.17	0.09452
3045.1	0.09549
3047.03	0.09646
3048.95	0.09745
3050.88	0.0985
3052.81	0.09962
3054.74	0.10077
3056.67	0.10189
3058.6	0.10302
3060.53	0.10422
3062.45	0.10551
3064.38	0.10679
3066.31	0.10808
3068.24	0.10939
3070.17	0.11072
3072.1	0.11206
3074.02	0.11341
3075.95	0.11476
3077.88	0.11616
3079.81	0.11761
3081.74	0.11913
3083.67	0.12072
3085.59	0.12233
3087.52	0.12394
3089.45	0.12566
3091.38	0.12741
3093.31	0.12922
3095.24	0.1311
3097.17	0.13303
3099.09	0.13498
3101.02	0.13699
3102.95	0.13906
3104.88	0.14114
3106.81	0.14324
3108.74	0.14545
3110.67	0.14766
3112.59	0.14993
3114.52	0.15226
3116.45	0.1547
3118.38	0.15722
3120.31	0.1599
3122.24	0.16266
3124.16	0.16543
3126.09	0.16827
3128.02	0.17123
3129.95	0.17423
3131.88	0.17724
3133.81	0.18027
3135.74	0.18343
3137.66	0.18668
3139.59	0.19007
3141.52	0.19349
3143.45	0.19697
3145.38	0.20057
3147.31	0.2043
3149.24	0.20812
3151.16	0.21203
3153.09	0.21601
3155.02	0.22013
3156.95	0.22432
3158.88	0.22858
3160.81	0.23287
3162.74	0.23724
3164.66	0.24163
3166.59	0.24614
3168.52	0.25071
3170.45	0.25541
3172.38	0.26024
3174.31	0.26517
3176.24	0.27015
3178.16	0.27525
3180.09	0.28043
3182.02	0.28569
3183.95	0.29099
3185.88	0.29633
3187.81	0.30164
3189.73	0.30707
3191.66	0.31262
3193.59	0.31822
3195.52	0.32386
3197.45	0.32963
3199.38	0.3354
3201.3	0.34122
3203.23	0.34711
3205.16	0.35301
3207.09	0.35898
3209.02	0.36509
3210.95	0.37122
3212.88	0.3774
3214.8	0.38359
3216.73	0.38987
3218.66	0.39613
3220.59	0.40243
3222.52	0.40877
3224.45	0.41514
3226.38	0.42154
3228.3	0.42794
3230.23	0.43429
3232.16	0.44068
3234.09	0.44711
3236.02	0.45357
3237.95	0.46006
3239.88	0.46667
3241.8	0.47336
3243.73	0.48008
3245.66	0.48674
3247.59	0.49346
3249.52	0.50023
3251.45	0.50705
3253.38	0.51394
3255.3	0.52094
3257.23	0.5281
3259.16	0.53544
3261.09	0.54287
3263.02	0.55034
3264.95	0.55779
3266.87	0.56535
3268.8	0.57299
3270.73	0.58073
3272.66	0.58855
3274.59	0.59644
3276.52	0.60438
3278.45	0.61249
3280.37	0.62067
3282.3	0.62886
3284.23	0.63696
3286.16	0.64517
3288.09	0.65343
3290.02	0.66177
3291.95	0.67011
3293.87	0.67842
3295.8	0.68673
3297.73	0.69509
3299.66	0.70331
3301.59	0.71143
3303.52	0.71941
3305.44	0.72734
3307.37	0.73513
3309.3	0.74281
3311.23	0.75035
3313.16	0.75779
3315.09	0.76514
3317.01	0.77234
3318.94	0.77935
3320.87	0.78641
3322.8	0.79341
3324.73	0.80035
3326.66	0.80727
3328.59	0.8142
3330.51	0.8211
3332.44	0.82809
3334.37	0.83516
3336.3	0.84237
3338.23	0.84972
3340.16	0.85734
3342.09	0.86511
3344.01	0.87303
3345.94	0.88102
3347.87	0.88918
3349.8	0.8974
3351.73	0.90577
3353.66	0.91433
3355.59	0.92312
3357.51	0.93201
3359.44	0.9411
3361.37	0.95034
3363.3	0.95969
3365.23	0.96917
3367.16	0.97874
3369.08	0.98836
3371.01	0.9981
3372.94	1.00781
3374.87	1.01745
3376.8	1.02693
3378.73	1.03636
3380.66	1.04574
3382.58	1.05497
3384.51	1.06395
3386.44	1.07268
3388.37	1.08132
3390.3	1.08983
3392.23	1.09796
3394.16	1.1058
3396.08	1.1134
3398.01	1.12083
3399.94	1.12795
3401.87	1.13455
3403.8	1.14066
3405.73	1.14635
3407.65	1.15167
3409.58	1.15661
3411.51	1.16099
3413.44	1.16482
3415.37	1.16824
3417.3	1.17127
3419.22	1.17379
3421.15	1.17575
3423.08	1.17727
3425.01	1.17841
3426.94	1.17921
3428.87	1.17971
3430.8	1.1799
3432.72	1.17973
3434.65	1.17926
3436.58	1.17842
3438.51	1.17716
3440.44	1.17541
3442.37	1.17317
3444.3	1.17049
3446.22	1.16743
3448.15	1.16394
3450.08	1.1601
3452.01	1.15574
3453.94	1.1509
3455.87	1.14555
3457.8	1.1397
3459.72	1.1332
3461.65	1.12618
3463.58	1.11896
3465.51	1.11158
3467.44	1.10391
3469.37	1.09607
3471.3	1.0881
3473.22	1.0801
3475.15	1.07194
3477.08	1.06365
3479.01	1.05522
3480.94	1.04677
3482.87	1.03837
3484.79	1.02992
3486.72	1.02149
3488.65	1.01321
3490.58	1.00494
3492.51	0.99677
3494.44	0.98873
3496.36	0.98095
3498.29	0.97335
3500.22	0.96604
3502.15	0.9589
3504.08	0.95198
3506.01	0.94524
3507.94	0.93864
3509.86	0.93207
3511.79	0.92568
3513.72	0.91929
3515.65	0.91274
3517.58	0.90609
3519.51	0.89945
3521.44	0.8926
3523.36	0.88574
3525.29	0.87881
3527.22	0.87186
3529.15	0.86486
3531.08	0.8579
3533.01	0.85074
3534.93	0.8433
3536.86	0.8356
3538.79	0.82769
3540.72	0.81947
3542.65	0.81124
3544.58	0.8029
3546.51	0.79448
3548.43	0.78608
3550.36	0.77784
3552.29	0.76962
3554.22	0.76129
3556.15	0.75268
3558.08	0.74414
3560.01	0.73549
3561.93	0.72692
3563.86	0.71842
3565.79	0.71011
3567.72	0.702
3569.65	0.69416
3571.58	0.68637
3573.51	0.67861
3575.43	0.67074
3577.36	0.66282
3579.29	0.65469
3581.22	0.64674
3583.15	0.6389
3585.08	0.63114
3587.01	0.62341
3588.93	0.6159
3590.86	0.60843
3592.79	0.60116
3594.72	0.59409
3596.65	0.58727
3598.58	0.58073
3600.5	0.57507
3602.43	0.57022
3604.36	0.56616
3606.29	0.56358
3608.22	0.56258
3610.15	0.56256
3612.07	0.56474
3614	0.56942
3615.93	0.57631
3617.86	0.58445
3619.79	0.59241
3621.72	0.60262
3623.65	0.61404
3625.57	0.626
3627.5	0.63781
3629.43	0.6485
3631.36	0.6587
3633.29	0.66746
3635.22	0.67362
3637.15	0.676
3639.07	0.67432
3641	0.67056
3642.93	0.66264
3644.86	0.65097
3646.79	0.63748
3648.72	0.62222
3650.64	0.60586
3652.57	0.58909
3654.5	0.57245
3656.43	0.5562
3658.36	0.54046
3660.29	0.5245
3662.22	0.50793
3664.14	0.49103
3666.07	0.4751
3668	0.45929
3669.93	0.44391
3671.86	0.42947
3673.79	0.41617
3675.72	0.40394
3677.64	0.39272
3679.57	0.38212
3681.5	0.37163
3683.43	0.36143
3685.36	0.35227
3687.29	0.34354
3689.22	0.33552
3691.14	0.32807
3693.07	0.32115
3695	0.31475
3696.93	0.30861
3698.86	0.3022
3700.79	0.29543
3702.71	0.28837
3704.64	0.28208
3706.57	0.27635
3708.5	0.27113
3710.43	0.26611
3712.36	0.26135
3714.28	0.25686
3716.21	0.25253
3718.14	0.24811
3720.07	0.24376
3722	0.23917
3723.93	0.2351
3725.86	0.23056
3727.78	0.22633
3729.71	0.22259
3731.64	0.21923
3733.57	0.21583
3735.5	0.21216
3737.43	0.20937
3739.36	0.2071
3741.28	0.20379
3743.21	0.20034
3745.14	0.19722
3747.07	0.19492
3749	0.19283
3750.93	0.19079
3752.86	0.18892
3754.78	0.18688
3756.71	0.18515
3758.64	0.18307
3760.57	0.17972
3762.5	0.17698
3764.43	0.17505
3766.36	0.17311
3768.28	0.17084
3770.21	0.16827
3772.14	0.16628
3774.07	0.1643
3776	0.16197
3777.93	0.15992
3779.85	0.15765
3781.78	0.15586
3783.71	0.1544
3785.64	0.15292
3787.57	0.15076
3789.5	0.14849
3791.43	0.14591
3793.35	0.14308
3795.28	0.14079
3797.21	0.13842
3799.14	0.13635
3801.07	0.13505
3803	0.13426
3804.93	0.13344
3806.85	0.13156
3808.78	0.13025
3810.71	0.12776
3812.64	0.12478
3814.57	0.12317
3816.5	0.12104
3818.42	0.11932
3820.35	0.11854
3822.28	0.11769
3824.21	0.11673
3826.14	0.11515
3828.07	0.11364
3829.99	0.11074
3831.92	0.10797
3833.85	0.10631
3835.78	0.10475
3837.71	0.1039
3839.64	0.10371
3841.57	0.10332
3843.49	0.10148
3845.42	0.09916
3847.35	0.09712
3849.28	0.09513
3851.21	0.09385
3853.14	0.09251
3855.07	0.09121
3856.99	0.09077
3858.92	0.0906
3860.85	0.08896
3862.78	0.08654
3864.71	0.08446
3866.64	0.08365
3868.57	0.08338
3870.49	0.08257
3872.42	0.08126
3874.35	0.08004
3876.28	0.07853
3878.21	0.0774
3880.14	0.07586
3882.07	0.0746
3883.99	0.07305
3885.92	0.07251
3887.85	0.07211
3889.78	0.07079
3891.71	0.06938
3893.64	0.06782
3895.56	0.06536
3897.49	0.06434
3899.42	0.06373
3901.35	0.06281
3903.28	0.06239
3905.21	0.06245
3907.14	0.06189
3909.06	0.06072
3910.99	0.05933
3912.92	0.05777
3914.85	0.05576
3916.78	0.05456
3918.71	0.05381
3920.64	0.05292
3922.56	0.05181
3924.49	0.05079
3926.42	0.04972
3928.35	0.04886
3930.28	0.04821
3932.21	0.04743
3934.13	0.04603
3936.06	0.04513
3937.99	0.04429
3939.92	0.04296
3941.85	0.04153
3943.78	0.04054
3945.7	0.03989
3947.63	0.03927
3949.56	0.03864
3951.49	0.03767
3953.42	0.03638
3955.35	0.03541
3957.28	0.03429
3959.2	0.03313
3961.13	0.03211
3963.06	0.03122
3964.99	0.03033
3966.92	0.02948
3968.85	0.02864
3970.78	0.0277
3972.7	0.02662
3974.63	0.02571
3976.56	0.02487
3978.49	0.02407
3980.42	0.02312
3982.35	0.02218
3984.28	0.0212
3986.2	0.02023
3988.13	0.01934
3990.06	0.01852
3991.99	0.01765
3993.92	0.01696
3995.85	0.01623
3997.77	0.01524
3999.7	0.01403
