# Supplementary material for: Synthesis and thermodynamic properties of arsenate and sulfate-arsenate ettringite structure phases
Source: PLoS One. 2017 Jul 31;12(7):e0182160. doi: 10.1371/journal.pone.0182160 (PMC5536735; doi:10.1371/journal.pone.0182160)
Supplement: S2 File — a, b, c, d, e, f, g, and h correspond to the samples with Xsolid of 0, 0.04, 0.09, 0.12, 0.30, 0.53, 0.65, and 1.00, respectively. (ZIP) [file pone.0182160.s002.zip › S2_File/e.xls]

## Sheet: Sheet1
399.199	0.15776
401.127	0.16237
403.056	0.1683
404.984	0.17816
406.913	0.18748
408.841	0.19712
410.77	0.20545
412.698	0.21265
414.627	0.21865
416.555	0.22318
418.484	0.22614
420.412	0.22681
422.341	0.22544
424.269	0.22205
426.198	0.21701
428.126	0.21003
430.055	0.20154
431.983	0.19299
433.912	0.1848
435.84	0.1767
437.769	0.16949
439.697	0.16329
441.626	0.15821
443.554	0.15395
445.483	0.1508
447.411	0.14854
449.34	0.14715
451.268	0.14642
453.197	0.14611
455.125	0.14606
457.054	0.14663
458.982	0.14738
460.911	0.14833
462.839	0.14939
464.768	0.15062
466.696	0.1519
468.625	0.1535
470.553	0.15553
472.482	0.15796
474.41	0.16063
476.339	0.16361
478.267	0.1666
480.196	0.16977
482.124	0.17283
484.053	0.17579
485.981	0.17879
487.91	0.18205
489.838	0.1856
491.767	0.18949
493.695	0.19342
495.624	0.19754
497.552	0.20169
499.481	0.20594
501.409	0.21019
503.338	0.21462
505.266	0.21922
507.195	0.22395
509.123	0.22874
511.052	0.23356
512.98	0.23816
514.909	0.24283
516.837	0.24733
518.766	0.2518
520.694	0.25629
522.623	0.26083
524.551	0.26524
526.48	0.26952
528.408	0.2736
530.337	0.27725
532.265	0.28033
534.194	0.28314
536.122	0.28555
538.051	0.28775
539.979	0.28984
541.908	0.29178
543.836	0.29352
545.765	0.29517
547.693	0.29663
549.622	0.29775
551.55	0.29839
553.479	0.29877
555.407	0.29881
557.336	0.29865
559.264	0.2981
561.193	0.29696
563.121	0.29515
565.05	0.29257
566.978	0.28924
568.907	0.28551
570.835	0.28113
572.764	0.27602
574.692	0.2711
576.621	0.26668
578.549	0.26274
580.478	0.25939
582.406	0.25675
584.335	0.25473
586.263	0.25302
588.192	0.25161
590.12	0.25036
592.049	0.24941
593.977	0.25021
595.906	0.25083
597.834	0.25125
599.763	0.25146
601.691	0.25207
603.62	0.25332
605.548	0.25536
607.477	0.25726
609.405	0.25901
611.334	0.26059
613.262	0.26193
615.191	0.26307
617.119	0.26399
619.048	0.26435
620.976	0.26282
622.905	0.26052
624.833	0.25741
626.762	0.25362
628.69	0.24939
630.619	0.24481
632.547	0.23999
634.476	0.23493
636.404	0.22975
638.333	0.22456
640.261	0.21954
642.19	0.21464
644.118	0.20981
646.047	0.20511
647.975	0.20064
649.904	0.19645
651.832	0.19245
653.761	0.18848
655.689	0.18451
657.618	0.18052
659.546	0.17669
661.475	0.17291
663.403	0.16927
665.332	0.16575
667.26	0.16229
669.188	0.15916
671.117	0.15619
673.045	0.15344
674.974	0.15088
676.903	0.14867
678.831	0.14661
680.76	0.14474
682.688	0.14255
684.616	0.14002
686.545	0.1373
688.473	0.13463
690.402	0.13212
692.331	0.12978
694.259	0.12761
696.188	0.12552
698.116	0.12355
700.044	0.1217
701.973	0.11996
703.902	0.11842
705.83	0.11697
707.759	0.11571
709.687	0.11469
711.615	0.11351
713.544	0.11224
715.472	0.11108
717.401	0.10995
719.33	0.10868
721.258	0.10743
723.187	0.10626
725.115	0.10503
727.043	0.10376
728.972	0.10264
730.9	0.10142
732.829	0.10033
734.757	0.09922
736.686	0.09796
738.614	0.0966
740.543	0.0952
742.471	0.09363
744.4	0.09185
746.328	0.09
748.257	0.08804
750.185	0.08587
752.114	0.08398
754.042	0.08249
755.971	0.08124
757.899	0.08012
759.828	0.07905
761.756	0.07813
763.685	0.07715
765.613	0.07621
767.542	0.07537
769.47	0.07454
771.399	0.07356
773.327	0.07287
775.256	0.07219
777.184	0.07234
779.113	0.07335
781.041	0.0746
782.97	0.07603
784.898	0.07788
786.827	0.08027
788.755	0.08328
790.684	0.08727
792.612	0.09171
794.541	0.09662
796.469	0.10197
798.398	0.1077
800.326	0.11369
802.255	0.11947
804.183	0.12516
806.112	0.13059
808.04	0.13564
809.969	0.14039
811.897	0.14472
813.826	0.149
815.754	0.15318
817.683	0.15718
819.611	0.16117
821.54	0.165
823.468	0.16878
825.397	0.17247
827.325	0.17607
829.254	0.17934
831.182	0.18267
833.111	0.18582
835.039	0.18874
836.968	0.19151
838.896	0.19403
840.825	0.19609
842.753	0.19766
844.682	0.19879
846.61	0.1996
848.539	0.20022
850.467	0.20067
852.396	0.20097
854.324	0.20111
856.253	0.20021
858.181	0.19874
860.11	0.19672
862.038	0.19417
863.967	0.19138
865.895	0.18842
867.824	0.18526
869.752	0.18179
871.681	0.17816
873.609	0.17429
875.538	0.17021
877.466	0.16603
879.395	0.16163
881.323	0.15699
883.252	0.152
885.18	0.14685
887.109	0.14158
889.037	0.13624
890.966	0.13076
892.894	0.12513
894.823	0.11932
896.751	0.11297
898.68	0.10655
900.608	0.09999
902.537	0.0934
904.465	0.08638
906.394	0.07941
908.322	0.07258
910.251	0.06586
912.179	0.05965
914.108	0.05395
916.036	0.04868
917.965	0.04404
919.893	0.0399
921.822	0.03636
923.75	0.03337
925.679	0.03056
927.607	0.02778
929.536	0.02509
931.464	0.02253
933.393	0.02011
935.321	0.01785
937.25	0.01574
939.178	0.01376
941.107	0.01193
943.035	0.01019
944.964	0.00883
946.892	0.00794
948.821	0.00705
950.749	0.00607
952.678	0.0051
954.606	0.00419
956.535	0.00332
958.463	0.00251
960.392	0.0018
962.32	0.00119
964.249	0.000717746
966.177	0.000363268
968.106	0.000127519
970.034	0
971.963	5.33159e-05
973.891	0.000350003
975.82	0.000992205
977.748	0.0021
979.677	0.00388
981.605	0.0063
983.534	0.00881
985.462	0.01081
987.391	0.01199
989.319	0.01229
991.248	0.01186
993.176	0.0109
995.105	0.00971
997.033	0.00868
998.962	0.00827
1000.89	0.00852
1002.82	0.00915
1004.75	0.00996
1006.68	0.01099
1008.6	0.01229
1010.53	0.01386
1012.46	0.01568
1014.39	0.01768
1016.32	0.01982
1018.25	0.02213
1020.17	0.02462
1022.1	0.02731
1024.03	0.03023
1025.96	0.03342
1027.89	0.03689
1029.82	0.04064
1031.75	0.04465
1033.67	0.04893
1035.6	0.05345
1037.53	0.05832
1039.46	0.06364
1041.39	0.06951
1043.32	0.07603
1045.24	0.08328
1047.17	0.09132
1049.1	0.10019
1051.03	0.10991
1052.96	0.12052
1054.89	0.13207
1056.82	0.14465
1058.74	0.15835
1060.67	0.17322
1062.6	0.18935
1064.53	0.20671
1066.46	0.22528
1068.39	0.24493
1070.32	0.26548
1072.24	0.2866
1074.17	0.30797
1076.1	0.32913
1078.03	0.34965
1079.96	0.36913
1081.89	0.38739
1083.82	0.4043
1085.74	0.41997
1087.67	0.43446
1089.6	0.44802
1091.53	0.46089
1093.46	0.47349
1095.39	0.48596
1097.32	0.49849
1099.24	0.51102
1101.17	0.52357
1103.1	0.53576
1105.03	0.54734
1106.96	0.55769
1108.89	0.56636
1110.81	0.57281
1112.74	0.57683
1114.67	0.57813
1116.6	0.57685
1118.53	0.57288
1120.46	0.56639
1122.38	0.5574
1124.31	0.54625
1126.24	0.53307
1128.17	0.51827
1130.1	0.50207
1132.03	0.48489
1133.96	0.46692
1135.88	0.44851
1137.81	0.42967
1139.74	0.41064
1141.67	0.39151
1143.6	0.37249
1145.53	0.3538
1147.46	0.33577
1149.38	0.31851
1151.31	0.30222
1153.24	0.28691
1155.17	0.27265
1157.1	0.25938
1159.03	0.24704
1160.95	0.23545
1162.88	0.22454
1164.81	0.21416
1166.74	0.20427
1168.67	0.19482
1170.6	0.18586
1172.53	0.1774
1174.45	0.16949
1176.38	0.16209
1178.31	0.1552
1180.24	0.14876
1182.17	0.14274
1184.1	0.1371
1186.03	0.13182
1187.95	0.1269
1189.88	0.12237
1191.81	0.1182
1193.74	0.11436
1195.67	0.11083
1197.6	0.10752
1199.53	0.10432
1201.45	0.10117
1203.38	0.09801
1205.31	0.09479
1207.24	0.09156
1209.17	0.08837
1211.1	0.08528
1213.03	0.08238
1214.95	0.07972
1216.88	0.07728
1218.81	0.07507
1220.74	0.07305
1222.67	0.0712
1224.6	0.06946
1226.52	0.06783
1228.45	0.06632
1230.38	0.0649
1232.31	0.06355
1234.24	0.06226
1236.17	0.06102
1238.1	0.05983
1240.02	0.05869
1241.95	0.05758
1243.88	0.0565
1245.81	0.05547
1247.74	0.05447
1249.67	0.05349
1251.6	0.05249
1253.52	0.05152
1255.45	0.05058
1257.38	0.04967
1259.31	0.04878
1261.24	0.04792
1263.17	0.04707
1265.09	0.04626
1267.02	0.0455
1268.95	0.04479
1270.88	0.04412
1272.81	0.04353
1274.74	0.04302
1276.66	0.04254
1278.59	0.04206
1280.52	0.04155
1282.45	0.04102
1284.38	0.0405
1286.31	0.04
1288.24	0.03953
1290.16	0.03909
1292.09	0.03871
1294.02	0.03837
1295.95	0.03808
1297.88	0.0378
1299.81	0.03757
1301.74	0.03737
1303.66	0.03714
1305.59	0.03692
1307.52	0.03667
1309.45	0.03644
1311.38	0.03618
1313.31	0.03592
1315.23	0.03566
1317.16	0.03541
1319.09	0.0352
1321.02	0.035
1322.95	0.03483
1324.88	0.03463
1326.81	0.03441
1328.73	0.03429
1330.66	0.03449
1332.59	0.03357
1334.52	0.03352
1336.45	0.03348
1338.38	0.03348
1340.31	0.03349
1342.23	0.03358
1344.16	0.03373
1346.09	0.03391
1348.02	0.0341
1349.95	0.03417
1351.88	0.03429
1353.81	0.03445
1355.73	0.03452
1357.66	0.03462
1359.59	0.0347
1361.52	0.03483
1363.45	0.03498
1365.38	0.0351
1367.3	0.03536
1369.23	0.03566
1371.16	0.03595
1373.09	0.03616
1375.02	0.03638
1376.95	0.03677
1378.88	0.03718
1380.8	0.03769
1382.73	0.03836
1384.66	0.03909
1386.59	0.04001
1388.52	0.04104
1390.45	0.04219
1392.38	0.04351
1394.3	0.04494
1396.23	0.04655
1398.16	0.04853
1400.09	0.05072
1402.02	0.05283
1403.95	0.0547
1405.87	0.05639
1407.8	0.05796
1409.73	0.059
1411.66	0.06016
1413.59	0.06121
1415.52	0.06188
1417.44	0.06261
1419.37	0.06316
1421.3	0.06342
1423.23	0.06358
1425.16	0.06363
1427.09	0.06317
1429.02	0.06235
1430.94	0.06175
1432.87	0.06116
1434.8	0.06045
1436.73	0.05982
1438.66	0.05901
1440.59	0.05819
1442.52	0.0575
1444.44	0.05687
1446.37	0.05609
1448.3	0.05491
1450.23	0.05412
1452.16	0.05369
1454.09	0.05343
1456.02	0.05305
1457.94	0.05278
1459.87	0.05285
1461.8	0.05305
1463.73	0.05291
1465.66	0.05264
1467.59	0.05202
1469.52	0.05193
1471.44	0.05199
1473.37	0.05193
1475.3	0.05181
1477.23	0.05188
1479.16	0.05188
1481.09	0.05148
1483.01	0.05093
1484.94	0.05069
1486.87	0.05033
1488.8	0.04985
1490.73	0.04935
1492.66	0.04895
1494.59	0.04868
1496.51	0.04815
1498.44	0.04669
1500.37	0.04546
1502.3	0.04468
1504.23	0.04402
1506.16	0.04317
1508.09	0.04208
1510.01	0.04127
1511.94	0.04037
1513.87	0.03935
1515.8	0.03809
1517.73	0.03629
1519.66	0.03521
1521.58	0.03434
1523.51	0.03344
1525.44	0.03239
1527.37	0.03156
1529.3	0.03088
1531.23	0.02948
1533.15	0.02824
1535.08	0.02726
1537.01	0.0265
1538.94	0.02619
1540.87	0.02589
1542.8	0.02563
1544.73	0.02541
1546.65	0.02549
1548.58	0.0252
1550.51	0.0256
1552.44	0.02604
1554.37	0.0264
1556.3	0.02677
1558.23	0.02727
1560.15	0.02784
1562.08	0.02851
1564.01	0.02924
1565.94	0.03022
1567.87	0.03122
1569.8	0.03219
1571.72	0.03339
1573.65	0.03468
1575.58	0.03571
1577.51	0.03681
1579.44	0.03801
1581.37	0.03934
1583.3	0.04078
1585.22	0.04235
1587.15	0.04396
1589.08	0.04567
1591.01	0.04751
1592.94	0.04948
1594.87	0.05168
1596.8	0.05432
1598.72	0.05714
1600.65	0.0603
1602.58	0.0639
1604.51	0.06812
1606.44	0.07234
1608.37	0.07643
1610.3	0.08138
1612.22	0.0868
1614.15	0.09175
1616.08	0.09729
1618.01	0.1029
1619.94	0.10871
1621.87	0.1152
1623.8	0.1222
1625.72	0.12819
1627.65	0.13339
1629.58	0.13996
1631.51	0.14651
1633.44	0.15222
1635.37	0.15818
1637.29	0.16265
1639.22	0.1667
1641.15	0.17127
1643.08	0.17501
1645.01	0.17624
1646.94	0.17852
1648.87	0.18221
1650.79	0.18643
1652.72	0.1906
1654.65	0.19477
1656.58	0.19869
1658.51	0.20309
1660.44	0.2069
1662.37	0.20939
1664.29	0.21052
1666.22	0.21236
1668.15	0.21345
1670.08	0.214
1672.01	0.21359
1673.94	0.21277
1675.86	0.21145
1677.79	0.2097
1679.72	0.20698
1681.65	0.20404
1683.58	0.20035
1685.51	0.19572
1687.43	0.1905
1689.36	0.18449
1691.29	0.17768
1693.22	0.17028
1695.15	0.16229
1697.08	0.15453
1699.01	0.14673
1700.93	0.13917
1702.86	0.13189
1704.79	0.12494
1706.72	0.11813
1708.65	0.11131
1710.58	0.10506
1712.51	0.09936
1714.43	0.09402
1716.36	0.08909
1718.29	0.08463
1720.22	0.08051
1722.15	0.07672
1724.08	0.07292
1726.01	0.06902
1727.93	0.06555
1729.86	0.06253
1731.79	0.05974
1733.72	0.05718
1735.65	0.05489
1737.58	0.05283
1739.5	0.05065
1741.43	0.0484
1743.36	0.04616
1745.29	0.04432
1747.22	0.04282
1749.15	0.04125
1751.08	0.03983
1753	0.03836
1754.93	0.03707
1756.86	0.03592
1758.79	0.03448
1760.72	0.03315
1762.65	0.03173
1764.58	0.03047
1766.5	0.0293
1768.43	0.02842
1770.36	0.02757
1772.29	0.02657
1774.22	0.02594
1776.15	0.02534
1778.07	0.02472
1780	0.0242
1781.93	0.02313
1783.86	0.02196
1785.79	0.02123
1787.72	0.02065
1789.64	0.02003
1791.57	0.01929
1793.5	0.01871
1795.43	0.01827
1797.36	0.01803
1799.29	0.01775
1801.22	0.01708
1803.14	0.01628
1805.07	0.01587
1807	0.01545
1808.93	0.01495
1810.86	0.01438
1812.79	0.01399
1814.72	0.01365
1816.64	0.01319
1818.57	0.01282
1820.5	0.0121
1822.43	0.01148
1824.36	0.01122
1826.29	0.01095
1828.21	0.01065
1830.14	0.01049
1832.07	0.01047
1834	0.01016
1835.93	0.0096
1837.86	0.00931
1839.79	0.0088
1841.71	0.00857
1843.64	0.0085
1845.57	0.00838
1847.5	0.00823
1849.43	0.00815
1851.36	0.00807
1853.29	0.00775
1855.21	0.00741
1857.14	0.00729
1859.07	0.00686
1861	0.00641
1862.93	0.00619
1864.86	0.00607
1866.79	0.00597
1868.71	0.0059
1870.64	0.00588
1872.57	0.00593
1874.5	0.00598
1876.43	0.00589
1878.36	0.00554
1880.29	0.00512
1882.21	0.00495
1884.14	0.00486
1886.07	0.00467
1888	0.00453
1889.93	0.00446
1891.86	0.00444
1893.78	0.00439
1895.71	0.00436
1897.64	0.00431
1899.57	0.00403
1901.5	0.0038
1903.43	0.00369
1905.36	0.00353
1907.28	0.00346
1909.21	0.00326
1911.14	0.00322
1913.07	0.00314
1915	0.00301
1916.93	0.00296
1918.86	0.00287
1920.78	0.00279
1922.71	0.0028
1924.64	0.00281
1926.57	0.00276
1928.5	0.00261
1930.43	0.00266
1932.35	0.00249
1934.28	0.0022
1936.21	0.0021
1938.14	0.00202
1940.07	0.00197
1942	0.00194
1943.92	0.00193
1945.85	0.00193
1947.78	0.00197
1949.71	0.00202
1951.64	0.00193
1953.57	0.0018
1955.5	0.00179
1957.42	0.00167
1959.35	0.00155
1961.28	0.00152
1963.21	0.00151
1965.14	0.0015
1967.07	0.00152
1969	0.00157
1970.92	0.00162
1972.85	0.00166
1974.78	0.00169
1976.71	0.00162
1978.64	0.00155
1980.57	0.00157
1982.49	0.00151
1984.42	0.00145
1986.35	0.00149
1988.28	0.00157
1990.21	0.00165
1992.14	0.00175
1994.07	0.00186
1995.99	0.00198
1997.92	0.00206
1999.85	0.00213
2001.78	0.00214
2003.71	0.00219
2005.64	0.00236
2007.57	0.00244
2009.49	0.00252
2011.42	0.00266
2013.35	0.00281
2015.28	0.00297
2017.21	0.00312
2019.14	0.00329
2021.07	0.00347
2022.99	0.00368
2024.92	0.00388
2026.85	0.00404
2028.78	0.00424
2030.71	0.00447
2032.64	0.00467
2034.56	0.00489
2036.49	0.00513
2038.42	0.0054
2040.35	0.00567
2042.28	0.00597
2044.21	0.00628
2046.13	0.00663
2048.06	0.007
2049.99	0.00736
2051.92	0.00772
2053.85	0.00813
2055.78	0.00852
2057.71	0.00894
2059.64	0.0094
2061.56	0.0099
2063.49	0.01043
2065.42	0.01099
2067.35	0.01155
2069.28	0.01211
2071.21	0.01264
2073.14	0.01315
2075.06	0.0136
2076.99	0.01407
2078.92	0.01455
2080.85	0.015
2082.78	0.01546
2084.7	0.01593
2086.63	0.0164
2088.56	0.01686
2090.49	0.01731
2092.42	0.01774
2094.35	0.01816
2096.28	0.01857
2098.2	0.01894
2100.13	0.01929
2102.06	0.01965
2103.99	0.02
2105.92	0.0203
2107.85	0.02057
2109.78	0.02082
2111.7	0.02105
2113.63	0.02126
2115.56	0.02144
2117.49	0.02161
2119.42	0.02177
2121.35	0.02193
2123.28	0.02207
2125.2	0.02219
2127.13	0.0223
2129.06	0.02242
2130.99	0.02253
2132.92	0.02265
2134.85	0.02276
2136.78	0.02287
2138.7	0.02299
2140.63	0.0231
2142.56	0.02323
2144.49	0.02336
2146.42	0.0235
2148.35	0.02363
2150.27	0.02377
2152.2	0.0239
2154.13	0.02403
2156.06	0.02415
2157.99	0.02425
2159.92	0.02433
2161.84	0.0244
2163.77	0.02448
2165.7	0.02456
2167.63	0.02463
2169.56	0.02471
2171.49	0.02477
2173.42	0.02483
2175.34	0.02487
2177.27	0.0249
2179.2	0.02493
2181.13	0.02495
2183.06	0.02498
2184.99	0.02501
2186.92	0.02504
2188.84	0.02505
2190.77	0.02505
2192.7	0.02504
2194.63	0.02502
2196.56	0.025
2198.49	0.02497
2200.41	0.02495
2202.34	0.02491
2204.27	0.02486
2206.2	0.02481
2208.13	0.02474
2210.06	0.02466
2211.99	0.02457
2213.91	0.02447
2215.84	0.02435
2217.77	0.02423
2219.7	0.0241
2221.63	0.02398
2223.56	0.02386
2225.49	0.02374
2227.41	0.02361
2229.34	0.02347
2231.27	0.02332
2233.2	0.02315
2235.13	0.02298
2237.06	0.0228
2238.99	0.02263
2240.91	0.02247
2242.84	0.02231
2244.77	0.02215
2246.7	0.02198
2248.63	0.02179
2250.56	0.02159
2252.49	0.02138
2254.41	0.02117
2256.34	0.02096
2258.27	0.02076
2260.2	0.02055
2262.13	0.02034
2264.06	0.02013
2265.98	0.01992
2267.91	0.01969
2269.84	0.01947
2271.77	0.01925
2273.7	0.01903
2275.63	0.01882
2277.55	0.01859
2279.48	0.01834
2281.41	0.0181
2283.34	0.01786
2285.27	0.01761
2287.2	0.01736
2289.13	0.01712
2291.05	0.01688
2292.98	0.01665
2294.91	0.01643
2296.84	0.0162
2298.77	0.01597
2300.7	0.01573
2302.62	0.01549
2304.55	0.01525
2306.48	0.01502
2308.41	0.01479
2310.34	0.01453
2312.27	0.01427
2314.2	0.01401
2316.12	0.01379
2318.05	0.0136
2319.98	0.0134
2321.91	0.01318
2323.84	0.01302
2325.77	0.0129
2327.7	0.01277
2329.62	0.0126
2331.55	0.0124
2333.48	0.01218
2335.41	0.01197
2337.34	0.01184
2339.27	0.01195
2341.2	0.01205
2343.12	0.01193
2345.05	0.01163
2346.98	0.01115
2348.91	0.01062
2350.84	0.01009
2352.77	0.00963
2354.7	0.00927
2356.62	0.00927
2358.55	0.00964
2360.48	0.00997
2362.41	0.01008
2364.34	0.01012
2366.27	0.01007
2368.2	0.00998
2370.12	0.00986
2372.05	0.00965
2373.98	0.00938
2375.91	0.00911
2377.84	0.00879
2379.76	0.00844
2381.69	0.00805
2383.62	0.00767
2385.55	0.00731
2387.48	0.007
2389.41	0.00674
2391.34	0.00652
2393.26	0.00634
2395.19	0.00618
2397.12	0.00602
2399.05	0.00587
2400.98	0.00571
2402.91	0.00556
2404.84	0.00541
2406.76	0.00527
2408.69	0.00514
2410.62	0.00499
2412.55	0.00485
2414.48	0.0047
2416.41	0.00456
2418.34	0.00442
2420.26	0.00429
2422.19	0.00418
2424.12	0.00406
2426.05	0.00395
2427.98	0.00382
2429.91	0.00371
2431.84	0.00359
2433.76	0.00348
2435.69	0.00338
2437.62	0.00329
2439.55	0.00321
2441.48	0.00314
2443.41	0.00305
2445.33	0.00295
2447.26	0.00285
2449.19	0.00276
2451.12	0.00268
2453.05	0.00272
2454.98	0.00287
2456.91	0.00292
2458.83	0.00309
2460.76	0.00326
2462.69	0.00342
2464.62	0.00369
2466.55	0.00385
2468.48	0.00402
2470.41	0.0043
2472.33	0.00448
2474.26	0.00452
2476.19	0.00457
2478.12	0.0046
2480.05	0.00463
2481.98	0.00464
2483.9	0.00466
2485.83	0.0047
2487.76	0.00474
2489.69	0.0048
2491.62	0.00488
2493.55	0.00496
2495.47	0.00506
2497.4	0.00516
2499.33	0.00527
2501.26	0.0054
2503.19	0.00553
2505.12	0.00567
2507.05	0.00581
2508.97	0.00596
2510.9	0.00611
2512.83	0.00624
2514.76	0.00635
2516.69	0.00647
2518.62	0.00661
2520.55	0.00676
2522.47	0.00691
2524.4	0.00706
2526.33	0.00722
2528.26	0.00739
2530.19	0.00755
2532.12	0.00768
2534.05	0.00782
2535.97	0.00799
2537.9	0.00818
2539.83	0.00839
2541.76	0.0086
2543.69	0.00883
2545.62	0.00909
2547.55	0.00936
2549.47	0.00963
2551.4	0.00989
2553.33	0.0102
2555.26	0.01052
2557.19	0.01087
2559.12	0.01121
2561.04	0.01154
2562.97	0.01188
2564.9	0.01224
2566.83	0.01258
2568.76	0.01291
2570.69	0.01325
2572.61	0.01361
2574.54	0.014
2576.47	0.01443
2578.4	0.01484
2580.33	0.01526
2582.26	0.01572
2584.19	0.01618
2586.11	0.01662
2588.04	0.01707
2589.97	0.01751
2591.9	0.01796
2593.83	0.01843
2595.76	0.01889
2597.69	0.01935
2599.61	0.01985
2601.54	0.0204
2603.47	0.02098
2605.4	0.02156
2607.33	0.02215
2609.26	0.02273
2611.18	0.0233
2613.11	0.02386
2615.04	0.02442
2616.97	0.025
2618.9	0.02561
2620.83	0.02625
2622.76	0.02692
2624.68	0.0276
2626.61	0.02829
2628.54	0.029
2630.47	0.02972
2632.4	0.03043
2634.33	0.03115
2636.26	0.03187
2638.18	0.0326
2640.11	0.03334
2642.04	0.03409
2643.97	0.03486
2645.9	0.03566
2647.83	0.03648
2649.76	0.0373
2651.68	0.03812
2653.61	0.03894
2655.54	0.03976
2657.47	0.0406
2659.4	0.04144
2661.33	0.04232
2663.25	0.04323
2665.18	0.04416
2667.11	0.04508
2669.04	0.04601
2670.97	0.04694
2672.9	0.04789
2674.82	0.04886
2676.75	0.04982
2678.68	0.0508
2680.61	0.0518
2682.54	0.05279
2684.47	0.05376
2686.4	0.05472
2688.32	0.05569
2690.25	0.05666
2692.18	0.05766
2694.11	0.05867
2696.04	0.05971
2697.97	0.06076
2699.9	0.06181
2701.82	0.06283
2703.75	0.06389
2705.68	0.06496
2707.61	0.06605
2709.54	0.06715
2711.47	0.06825
2713.4	0.06935
2715.32	0.07049
2717.25	0.07163
2719.18	0.07276
2721.11	0.07391
2723.04	0.07508
2724.97	0.07626
2726.89	0.07743
2728.82	0.07858
2730.75	0.07972
2732.68	0.08085
2734.61	0.08201
2736.54	0.08317
2738.47	0.08434
2740.39	0.08553
2742.32	0.08677
2744.25	0.08802
2746.18	0.08928
2748.11	0.09053
2750.04	0.09178
2751.97	0.09304
2753.89	0.0943
2755.82	0.09557
2757.75	0.09687
2759.68	0.0982
2761.61	0.09956
2763.54	0.10091
2765.47	0.10228
2767.39	0.10365
2769.32	0.10499
2771.25	0.10632
2773.18	0.10768
2775.11	0.10908
2777.04	0.1105
2778.96	0.11193
2780.89	0.11334
2782.82	0.11476
2784.75	0.11624
2786.68	0.11771
2788.61	0.11919
2790.53	0.12068
2792.46	0.12217
2794.39	0.12367
2796.32	0.12521
2798.25	0.12678
2800.18	0.12838
2802.11	0.12999
2804.03	0.13165
2805.96	0.13332
2807.89	0.13502
2809.82	0.13672
2811.75	0.13844
2813.68	0.14019
2815.61	0.142
2817.53	0.14382
2819.46	0.14567
2821.39	0.14748
2823.32	0.14929
2825.25	0.1511
2827.18	0.1529
2829.11	0.1547
2831.03	0.15653
2832.96	0.15836
2834.89	0.16024
2836.82	0.16219
2838.75	0.16429
2840.68	0.1666
2842.61	0.16921
2844.53	0.17201
2846.46	0.1749
2848.39	0.17767
2850.32	0.18015
2852.25	0.1822
2854.18	0.18377
2856.1	0.18485
2858.03	0.18558
2859.96	0.18617
2861.89	0.18682
2863.82	0.18761
2865.75	0.1886
2867.68	0.18975
2869.6	0.19102
2871.53	0.19236
2873.46	0.19368
2875.39	0.19493
2877.32	0.19616
2879.25	0.1974
2881.18	0.19867
2883.1	0.19999
2885.03	0.20142
2886.96	0.20291
2888.89	0.20441
2890.82	0.20589
2892.75	0.20738
2894.67	0.20885
2896.6	0.21031
2898.53	0.21177
2900.46	0.21324
2902.39	0.21471
2904.32	0.21628
2906.24	0.21796
2908.17	0.21979
2910.1	0.22186
2912.03	0.22422
2913.96	0.22675
2915.89	0.22937
2917.82	0.23189
2919.74	0.23417
2921.67	0.23606
2923.6	0.23749
2925.53	0.23843
2927.46	0.23895
2929.39	0.23912
2931.32	0.23907
2933.24	0.23883
2935.17	0.23849
2937.1	0.23805
2939.03	0.23762
2940.96	0.23725
2942.89	0.23699
2944.82	0.23683
2946.74	0.23686
2948.67	0.23704
2950.6	0.23737
2952.53	0.2378
2954.46	0.23829
2956.39	0.23874
2958.31	0.23915
2960.24	0.23946
2962.17	0.23967
2964.1	0.23971
2966.03	0.23968
2967.96	0.23957
2969.89	0.23938
2971.81	0.23921
2973.74	0.23912
2975.67	0.23906
2977.6	0.23909
2979.53	0.23922
2981.46	0.23946
2983.39	0.23976
2985.31	0.24011
2987.24	0.24049
2989.17	0.2409
2991.1	0.24139
2993.03	0.24195
2994.96	0.24245
2996.89	0.243
2998.81	0.24367
3000.74	0.2444
3002.67	0.24507
3004.6	0.24578
3006.53	0.24653
3008.46	0.24735
3010.38	0.24826
3012.31	0.24913
3014.24	0.24996
3016.17	0.25086
3018.1	0.25183
3020.03	0.2528
3021.95	0.25363
3023.88	0.25455
3025.81	0.25555
3027.74	0.25665
3029.67	0.25783
3031.6	0.25898
3033.53	0.26015
3035.45	0.26134
3037.38	0.26254
3039.31	0.26369
3041.24	0.26472
3043.17	0.26585
3045.1	0.26706
3047.03	0.2683
3048.95	0.26959
3050.88	0.27095
3052.81	0.27237
3054.74	0.27378
3056.67	0.27517
3058.6	0.27656
3060.53	0.27804
3062.45	0.2796
3064.38	0.28114
3066.31	0.28269
3068.24	0.28427
3070.17	0.28582
3072.1	0.28734
3074.02	0.28885
3075.95	0.29039
3077.88	0.29199
3079.81	0.29367
3081.74	0.29541
3083.67	0.29721
3085.59	0.29903
3087.52	0.30082
3089.45	0.3027
3091.38	0.30456
3093.31	0.30648
3095.24	0.30853
3097.17	0.31065
3099.09	0.31277
3101.02	0.31494
3102.95	0.31718
3104.88	0.31945
3106.81	0.32172
3108.74	0.32411
3110.67	0.32647
3112.59	0.32893
3114.52	0.33149
3116.45	0.33411
3118.38	0.33667
3120.31	0.3394
3122.24	0.3422
3124.16	0.34501
3126.09	0.3479
3128.02	0.35097
3129.95	0.35409
3131.88	0.35723
3133.81	0.36035
3135.74	0.36355
3137.66	0.36679
3139.59	0.37021
3141.52	0.37361
3143.45	0.37705
3145.38	0.38067
3147.31	0.38446
3149.24	0.38826
3151.16	0.39214
3153.09	0.39605
3155.02	0.40011
3156.95	0.40424
3158.88	0.40846
3160.81	0.41271
3162.74	0.41705
3164.66	0.42148
3166.59	0.42607
3168.52	0.43059
3170.45	0.4352
3172.38	0.43994
3174.31	0.44477
3176.24	0.44957
3178.16	0.45446
3180.09	0.45941
3182.02	0.46447
3183.95	0.46959
3185.88	0.47481
3187.81	0.4799
3189.73	0.48509
3191.66	0.49044
3193.59	0.49581
3195.52	0.50114
3197.45	0.50661
3199.38	0.51209
3201.3	0.51758
3203.23	0.52316
3205.16	0.52875
3207.09	0.53438
3209.02	0.54008
3210.95	0.54573
3212.88	0.5515
3214.8	0.55737
3216.73	0.56337
3218.66	0.56928
3220.59	0.57518
3222.52	0.58116
3224.45	0.58717
3226.38	0.59316
3228.3	0.59906
3230.23	0.6049
3232.16	0.61092
3234.09	0.61699
3236.02	0.62295
3237.95	0.62892
3239.88	0.63504
3241.8	0.64127
3243.73	0.64752
3245.66	0.65369
3247.59	0.65994
3249.52	0.66623
3251.45	0.67256
3253.38	0.67885
3255.3	0.68514
3257.23	0.69164
3259.16	0.69837
3261.09	0.70514
3263.02	0.71185
3264.95	0.71861
3266.87	0.72554
3268.8	0.73251
3270.73	0.73968
3272.66	0.74696
3274.59	0.75435
3276.52	0.76187
3278.45	0.76958
3280.37	0.77723
3282.3	0.78475
3284.23	0.79229
3286.16	0.80001
3288.09	0.8077
3290.02	0.81554
3291.95	0.82339
3293.87	0.83123
3295.8	0.83918
3297.73	0.84719
3299.66	0.85492
3301.59	0.86262
3303.52	0.8703
3305.44	0.878
3307.37	0.88558
3309.3	0.89315
3311.23	0.9006
3313.16	0.90805
3315.09	0.91549
3317.01	0.9227
3318.94	0.92955
3320.87	0.93649
3322.8	0.94338
3324.73	0.95025
3326.66	0.95695
3328.59	0.96368
3330.51	0.97055
3332.44	0.97769
3334.37	0.98497
3336.3	0.99233
3338.23	0.99985
3340.16	1.00774
3342.09	1.01582
3344.01	1.0239
3345.94	1.03184
3347.87	1.04021
3349.8	1.04894
3351.73	1.0578
3353.66	1.06684
3355.59	1.07612
3357.51	1.08551
3359.44	1.09513
3361.37	1.10477
3363.3	1.11433
3365.23	1.12398
3367.16	1.13398
3369.08	1.14409
3371.01	1.15422
3372.94	1.16442
3374.87	1.17467
3376.8	1.18486
3378.73	1.19516
3380.66	1.20542
3382.58	1.21527
3384.51	1.22478
3386.44	1.23423
3388.37	1.24329
3390.3	1.2523
3392.23	1.26112
3394.16	1.26971
3396.08	1.278
3398.01	1.286
3399.94	1.29358
3401.87	1.30059
3403.8	1.30716
3405.73	1.31346
3407.65	1.31926
3409.58	1.32486
3411.51	1.3298
3413.44	1.33436
3415.37	1.33835
3417.3	1.34168
3419.22	1.34455
3421.15	1.34704
3423.08	1.34898
3425.01	1.35053
3426.94	1.35167
3428.87	1.35235
3430.8	1.35236
3432.72	1.35181
3434.65	1.35095
3436.58	1.34966
3438.51	1.34779
3440.44	1.3459
3442.37	1.34355
3444.3	1.34077
3446.22	1.33749
3448.15	1.33369
3450.08	1.32914
3452.01	1.32355
3453.94	1.31749
3455.87	1.31097
3457.8	1.30381
3459.72	1.29672
3461.65	1.28894
3463.58	1.28082
3465.51	1.27264
3467.44	1.26446
3469.37	1.25627
3471.3	1.2474
3473.22	1.23791
3475.15	1.22876
3477.08	1.21958
3479.01	1.21025
3480.94	1.20085
3482.87	1.19169
3484.79	1.18281
3486.72	1.17414
3488.65	1.16571
3490.58	1.1571
3492.51	1.14804
3494.44	1.13899
3496.36	1.13049
3498.29	1.12248
3500.22	1.11451
3502.15	1.10695
3504.08	1.0998
3506.01	1.0929
3507.94	1.08614
3509.86	1.07932
3511.79	1.07205
3513.72	1.06401
3515.65	1.05641
3517.58	1.04882
3519.51	1.04074
3521.44	1.0333
3523.36	1.02642
3525.29	1.01951
3527.22	1.01181
3529.15	1.00408
3531.08	0.99649
3533.01	0.98833
3534.93	0.97949
3536.86	0.96987
3538.79	0.9605
3540.72	0.95227
3542.65	0.94393
3544.58	0.93534
3546.51	0.92675
3548.43	0.91872
3550.36	0.91075
3552.29	0.90239
3554.22	0.8934
3556.15	0.88344
3558.08	0.87272
3560.01	0.86401
3561.93	0.85598
3563.86	0.8483
3565.79	0.84077
3567.72	0.83315
3569.65	0.82512
3571.58	0.81692
3573.51	0.80858
3575.43	0.79926
3577.36	0.78809
3579.29	0.77846
3581.22	0.77097
3583.15	0.7636
3585.08	0.75547
3587.01	0.74763
3588.93	0.74044
3590.86	0.73324
3592.79	0.7264
3594.72	0.72023
3596.65	0.7132
3598.58	0.70558
3600.5	0.7004
3602.43	0.69592
3604.36	0.69069
3606.29	0.688
3608.22	0.68692
3610.15	0.68502
3612.07	0.68634
3614	0.69145
3615.93	0.69802
3617.86	0.70429
3619.79	0.70793
3621.72	0.71574
3623.65	0.72519
3625.57	0.73616
3627.5	0.74674
3629.43	0.75522
3631.36	0.76465
3633.29	0.77278
3635.22	0.77792
3637.15	0.77728
3639.07	0.76825
3641	0.75931
3642.93	0.74963
3644.86	0.73805
3646.79	0.72386
3648.72	0.70819
3650.64	0.6924
3652.57	0.6761
3654.5	0.65972
3656.43	0.64213
3658.36	0.62282
3660.29	0.60206
3662.22	0.58451
3664.14	0.56854
3666.07	0.54935
3668	0.53282
3669.93	0.51856
3671.86	0.50571
3673.79	0.4941
3675.72	0.48319
3677.64	0.4719
3679.57	0.45745
3681.5	0.44426
3683.43	0.43293
3685.36	0.42068
3687.29	0.41114
3689.22	0.40327
3691.14	0.39582
3693.07	0.38809
3695	0.38117
3696.93	0.37411
3698.86	0.3651
3700.79	0.35545
3702.71	0.34588
3704.64	0.33857
3706.57	0.3326
3708.5	0.32724
3710.43	0.32123
3712.36	0.31482
3714.28	0.30953
3716.21	0.30438
3718.14	0.2986
3720.07	0.29279
3722	0.28628
3723.93	0.28117
3725.86	0.27496
3727.78	0.26908
3729.71	0.26489
3731.64	0.26146
3733.57	0.25812
3735.5	0.25255
3737.43	0.24971
3739.36	0.24848
3741.28	0.24353
3743.21	0.23802
3745.14	0.23426
3747.07	0.23301
3749	0.23241
3750.93	0.23085
3752.86	0.22936
3754.78	0.22595
3756.71	0.2237
3758.64	0.2205
3760.57	0.21367
3762.5	0.20947
3764.43	0.20829
3766.36	0.20676
3768.28	0.20394
3770.21	0.1998
3772.14	0.19786
3774.07	0.19582
3776	0.19212
3777.93	0.18939
3779.85	0.18593
3781.78	0.18393
3783.71	0.18285
3785.64	0.18126
3787.57	0.17767
3789.5	0.17426
3791.43	0.17063
3793.35	0.16592
3795.28	0.16334
3797.21	0.16065
3799.14	0.15854
3801.07	0.15823
3803	0.15864
3804.93	0.15832
3806.85	0.15457
3808.78	0.15317
3810.71	0.14896
3812.64	0.14295
3814.57	0.14199
3816.5	0.13937
3818.42	0.13766
3820.35	0.13828
3822.28	0.13785
3824.21	0.13669
3826.14	0.13365
3828.07	0.13137
3829.99	0.12613
3831.92	0.12151
3833.85	0.12062
3835.78	0.11939
3837.71	0.11931
3839.64	0.12018
3841.57	0.11997
3843.49	0.11578
3845.42	0.11097
3847.35	0.10783
3849.28	0.10584
3851.21	0.1059
3853.14	0.10526
3855.07	0.10384
3856.99	0.10411
3858.92	0.10472
3860.85	0.10081
3862.78	0.09514
3864.71	0.09128
3866.64	0.09127
3868.57	0.09272
3870.49	0.09215
3872.42	0.08983
3874.35	0.08806
3876.28	0.08573
3878.21	0.08452
3880.14	0.0818
3882.07	0.07979
3883.99	0.07716
3885.92	0.0773
3887.85	0.07783
3889.78	0.07532
3891.71	0.07264
3893.64	0.07042
3895.56	0.06614
3897.49	0.0656
3899.42	0.06601
3901.35	0.06486
3903.28	0.06485
3905.21	0.06595
3907.14	0.06512
3909.06	0.06244
3910.99	0.05969
3912.92	0.0572
3914.85	0.05386
3916.78	0.05259
3918.71	0.05256
3920.64	0.05194
3922.56	0.05052
3924.49	0.04905
3926.42	0.04736
3928.35	0.04592
3930.28	0.04512
3932.21	0.04413
3934.13	0.04164
3936.06	0.04054
3937.99	0.03984
3939.92	0.03773
3941.85	0.03552
3943.78	0.03433
3945.7	0.03389
3947.63	0.03312
3949.56	0.03236
3951.49	0.03096
3953.42	0.0291
3955.35	0.02825
3957.28	0.02697
3959.2	0.02526
3961.13	0.02393
3963.06	0.0228
3964.99	0.0215
3966.92	0.02013
3968.85	0.01897
3970.78	0.01774
3972.7	0.01631
3974.63	0.01531
3976.56	0.01438
3978.49	0.01338
3980.42	0.0121
3982.35	0.01076
3984.28	0.00941
3986.2	0.00809
3988.13	0.00694
3990.06	0.0058
3991.99	0.00457
3993.92	0.00375
3995.85	0.00259
3997.77	0.00143
3999.7	0
