# Supplementary material for: Synthesis and thermodynamic properties of arsenate and sulfate-arsenate ettringite structure phases
Source: PLoS One. 2017 Jul 31;12(7):e0182160. doi: 10.1371/journal.pone.0182160 (PMC5536735; doi:10.1371/journal.pone.0182160)
Supplement: S2 File — a, b, c, d, e, f, g, and h correspond to the samples with Xsolid of 0, 0.04, 0.09, 0.12, 0.30, 0.53, 0.65, and 1.00, respectively. (ZIP) [file pone.0182160.s002.zip › S2_File/f.xls]

## Sheet: Sheet1
399.199	0.20771
401.127	0.21643
403.056	0.22433
404.984	0.23223
406.913	0.24012
408.841	0.24815
410.77	0.25519
412.698	0.26176
414.627	0.26748
416.555	0.27198
418.484	0.27551
420.412	0.27796
422.341	0.27951
424.269	0.27942
426.198	0.27753
428.126	0.27352
430.055	0.26743
431.983	0.25964
433.912	0.25088
435.84	0.24111
437.769	0.23128
439.697	0.22222
441.626	0.21433
443.554	0.20726
445.483	0.20116
447.411	0.19614
449.34	0.19214
451.268	0.18875
453.197	0.18612
455.125	0.18389
457.054	0.18222
458.982	0.18104
460.911	0.18064
462.839	0.18057
464.768	0.18091
466.696	0.18165
468.625	0.18243
470.553	0.18267
472.482	0.18249
474.41	0.18176
476.339	0.18074
478.267	0.17956
480.196	0.17862
482.124	0.17781
484.053	0.17761
485.981	0.17821
487.91	0.17938
489.838	0.1809
491.767	0.18285
493.695	0.18499
495.624	0.18761
497.552	0.1905
499.481	0.19367
501.409	0.197
503.338	0.2006
505.266	0.20452
507.195	0.20854
509.123	0.21262
511.052	0.21697
512.98	0.22144
514.909	0.22618
516.837	0.23084
518.766	0.23552
520.694	0.24026
522.623	0.24498
524.551	0.24958
526.48	0.25397
528.408	0.25802
530.337	0.26197
532.265	0.26568
534.194	0.26915
536.122	0.27223
538.051	0.27521
539.979	0.27817
541.908	0.28106
543.836	0.28394
545.765	0.28678
547.693	0.28934
549.622	0.29168
551.55	0.29357
553.479	0.29505
555.407	0.29603
557.336	0.29562
559.264	0.2949
561.193	0.29357
563.121	0.29172
565.05	0.28936
566.978	0.28601
568.907	0.28199
570.835	0.27316
572.764	0.26388
574.692	0.25618
576.621	0.24958
578.549	0.24356
580.478	0.23797
582.406	0.23292
584.335	0.22898
586.263	0.22577
588.192	0.22307
590.12	0.22047
592.049	0.21847
593.977	0.21672
595.906	0.21549
597.834	0.21468
599.763	0.21417
601.691	0.21385
603.62	0.21408
605.548	0.21456
607.477	0.21531
609.405	0.21631
611.334	0.21759
613.262	0.21854
615.191	0.21908
617.119	0.21929
619.048	0.21943
620.976	0.21883
622.905	0.21742
624.833	0.21561
626.762	0.21343
628.69	0.21098
630.619	0.20829
632.547	0.20532
634.476	0.20216
636.404	0.19886
638.333	0.19543
640.261	0.19199
642.19	0.18859
644.118	0.18516
646.047	0.18173
647.975	0.17849
649.904	0.17546
651.832	0.17268
653.761	0.17021
655.689	0.16798
657.618	0.16598
659.546	0.16409
661.475	0.16253
663.403	0.16112
665.332	0.15947
667.26	0.15803
669.188	0.15666
671.117	0.15471
673.045	0.15265
674.974	0.15078
676.903	0.14891
678.831	0.14712
680.76	0.14549
682.688	0.14361
684.616	0.1419
686.545	0.14016
688.473	0.13842
690.402	0.13676
692.331	0.13525
694.259	0.13382
696.188	0.13244
698.116	0.13128
700.044	0.1302
701.973	0.12926
703.902	0.12837
705.83	0.12735
707.759	0.12608
709.687	0.12492
711.615	0.12374
713.544	0.12239
715.472	0.12098
717.401	0.11954
719.33	0.1181
721.258	0.11678
723.187	0.11546
725.115	0.114
727.043	0.11262
728.972	0.11138
730.9	0.11019
732.829	0.10918
734.757	0.10816
736.686	0.10723
738.614	0.10648
740.543	0.10567
742.471	0.10493
744.4	0.10425
746.328	0.10361
748.257	0.10302
750.185	0.10247
752.114	0.10203
754.042	0.10161
755.971	0.10124
757.899	0.10092
759.828	0.10064
761.756	0.10039
763.685	0.10016
765.613	0.09996
767.542	0.09973
769.47	0.09964
771.399	0.09953
773.327	0.09947
775.256	0.09961
777.184	0.09995
779.113	0.10052
781.041	0.10127
782.97	0.10219
784.898	0.1034
786.827	0.10494
788.755	0.10692
790.684	0.10934
792.612	0.11211
794.541	0.11511
796.469	0.11862
798.398	0.12258
800.326	0.12707
802.255	0.13213
804.183	0.13777
806.112	0.14414
808.04	0.15127
809.969	0.15756
811.897	0.16483
813.826	0.17022
815.754	0.17563
817.683	0.18119
819.611	0.18651
821.54	0.19166
823.468	0.19691
825.397	0.20227
827.325	0.20769
829.254	0.21333
831.182	0.2191
833.111	0.22507
835.039	0.23132
836.968	0.23604
838.896	0.23967
840.825	0.24209
842.753	0.24352
844.682	0.24432
846.61	0.24484
848.539	0.24517
850.467	0.24483
852.396	0.24411
854.324	0.24303
856.253	0.24157
858.181	0.23977
860.11	0.23758
862.038	0.235
863.967	0.232
865.895	0.22869
867.824	0.22509
869.752	0.22117
871.681	0.21694
873.609	0.21235
875.538	0.20734
877.466	0.20191
879.395	0.1961
881.323	0.18998
883.252	0.18373
885.18	0.1775
887.109	0.17142
889.037	0.16561
890.966	0.16006
892.894	0.15469
894.823	0.14946
896.751	0.14435
898.68	0.13934
900.608	0.13449
902.537	0.12988
904.465	0.12553
906.394	0.12149
908.322	0.11781
910.251	0.11441
912.179	0.11126
914.108	0.1083
916.036	0.10546
917.965	0.10268
919.893	0.09994
921.822	0.09723
923.75	0.09451
925.679	0.09177
927.607	0.08897
929.536	0.08611
931.464	0.0832
933.393	0.08029
935.321	0.07737
937.25	0.07442
939.178	0.07149
941.107	0.06863
943.035	0.0658
944.964	0.06299
946.892	0.06014
948.821	0.05876
950.749	0.05787
952.678	0.05687
954.606	0.05429
956.535	0.05094
958.463	0.04586
960.392	0.04124
962.32	0.03723
964.249	0.03405
966.177	0.03188
968.106	0.03089
970.034	0.03125
971.963	0.03319
973.891	0.03694
975.82	0.0427
977.748	0.05037
979.677	0.05972
981.605	0.07033
983.534	0.08155
985.462	0.09258
987.391	0.10267
989.319	0.1112
991.248	0.11775
993.176	0.12203
995.105	0.12381
997.033	0.12296
998.962	0.11965
1000.89	0.11434
1002.82	0.10772
1004.75	0.10062
1006.68	0.09393
1008.6	0.08835
1010.53	0.08423
1012.46	0.08156
1014.39	0.08008
1016.32	0.07945
1018.25	0.07952
1020.17	0.08027
1022.1	0.08181
1024.03	0.08425
1025.96	0.08765
1027.89	0.09199
1029.82	0.09715
1031.75	0.10297
1033.67	0.10933
1035.6	0.11619
1037.53	0.12358
1039.46	0.13151
1041.39	0.13988
1043.32	0.1485
1045.24	0.15709
1047.17	0.16535
1049.1	0.173
1051.03	0.17968
1052.96	0.18511
1054.89	0.18926
1056.82	0.19229
1058.74	0.19456
1060.67	0.19647
1062.6	0.19843
1064.53	0.20085
1066.46	0.20412
1068.39	0.20846
1070.32	0.21392
1072.24	0.2204
1074.17	0.22779
1076.1	0.23587
1078.03	0.24442
1079.96	0.25308
1081.89	0.26168
1083.82	0.27004
1085.74	0.27822
1087.67	0.28631
1089.6	0.2944
1091.53	0.30245
1093.46	0.31041
1095.39	0.31808
1097.32	0.32518
1099.24	0.33136
1101.17	0.33642
1103.1	0.3402
1105.03	0.34281
1106.96	0.34431
1108.89	0.34489
1110.81	0.34473
1112.74	0.34407
1114.67	0.34299
1116.6	0.34161
1118.53	0.33994
1120.46	0.33803
1122.38	0.33571
1124.31	0.33291
1126.24	0.32937
1128.17	0.32496
1130.1	0.31948
1132.03	0.31282
1133.96	0.30484
1135.88	0.29555
1137.81	0.28498
1139.74	0.27328
1141.67	0.26056
1143.6	0.24705
1145.53	0.23303
1147.46	0.21888
1149.38	0.20502
1151.31	0.19181
1153.24	0.17944
1155.17	0.16807
1157.1	0.15768
1159.03	0.14808
1160.95	0.13901
1162.88	0.13023
1164.81	0.12159
1166.74	0.11306
1168.67	0.10467
1170.6	0.09651
1172.53	0.08873
1174.45	0.08148
1176.38	0.07483
1178.31	0.06879
1180.24	0.06334
1182.17	0.05841
1184.1	0.05392
1186.03	0.04978
1187.95	0.04592
1189.88	0.04229
1191.81	0.0389
1193.74	0.03576
1195.67	0.03293
1197.6	0.03043
1199.53	0.02824
1201.45	0.02632
1203.38	0.02461
1205.31	0.02305
1207.24	0.02155
1209.17	0.02004
1211.1	0.01852
1213.03	0.01696
1214.95	0.01539
1216.88	0.01386
1218.81	0.01242
1220.74	0.01108
1222.67	0.0099
1224.6	0.00886
1226.52	0.00796
1228.45	0.00718
1230.38	0.00652
1232.31	0.00595
1234.24	0.00547
1236.17	0.00507
1238.1	0.00473
1240.02	0.00444
1241.95	0.0042
1243.88	0.00396
1245.81	0.00374
1247.74	0.0035
1249.67	0.00323
1251.6	0.00296
1253.52	0.00272
1255.45	0.00246
1257.38	0.00219
1259.31	0.00192
1261.24	0.00167
1263.17	0.00145
1265.09	0.00129
1267.02	0.00116
1268.95	0.00106
1270.88	0.001
1272.81	0.00103
1274.74	0.00107
1276.66	0.00112
1278.59	0.00112
1280.52	0.00111
1282.45	0.00107
1284.38	0.000995692
1286.31	0.000819249
1288.24	0.000615868
1290.16	0.000421438
1292.09	0.000297646
1294.02	0.000150383
1295.95	0.000167395
1297.88	0.000200329
1299.81	0.000240147
1301.74	0.000285616
1303.66	0.000344292
1305.59	0.000403699
1307.52	0.000449278
1309.45	0.000558523
1311.38	0.000653484
1313.31	0.000771135
1315.23	0.000891417
1317.16	0.00106
1319.09	0.00136
1321.02	0.00178
1322.95	0.00223
1324.88	0.00272
1326.81	0.00322
1328.73	0.00369
1330.66	0.00419
1332.59	0.00467
1334.52	0.00519
1336.45	0.00571
1338.38	0.00627
1340.31	0.0068
1342.23	0.00731
1344.16	0.0078
1346.09	0.00832
1348.02	0.00888
1349.95	0.00944
1351.88	0.01002
1353.81	0.01053
1355.73	0.01123
1357.66	0.01209
1359.59	0.01292
1361.52	0.01388
1363.45	0.01489
1365.38	0.01572
1367.3	0.01678
1369.23	0.01796
1371.16	0.01909
1373.09	0.02017
1375.02	0.0216
1376.95	0.02305
1378.88	0.02431
1380.8	0.02575
1382.73	0.02716
1384.66	0.02818
1386.59	0.02917
1388.52	0.03021
1390.45	0.03115
1392.38	0.03236
1394.3	0.0337
1396.23	0.03484
1398.16	0.03609
1400.09	0.03759
1402.02	0.03899
1403.95	0.04015
1405.87	0.04121
1407.8	0.04224
1409.73	0.04276
1411.66	0.04354
1413.59	0.04426
1415.52	0.04461
1417.44	0.04512
1419.37	0.04544
1421.3	0.04546
1423.23	0.04546
1425.16	0.0454
1427.09	0.04474
1429.02	0.04378
1430.94	0.04327
1432.87	0.0428
1434.8	0.04221
1436.73	0.04177
1438.66	0.04105
1440.59	0.04039
1442.52	0.03997
1444.44	0.03965
1446.37	0.03907
1448.3	0.03807
1450.23	0.03777
1452.16	0.03793
1454.09	0.03814
1456.02	0.03803
1457.94	0.03792
1459.87	0.0381
1461.8	0.03821
1463.73	0.03768
1465.66	0.0369
1467.59	0.03571
1469.52	0.03538
1471.44	0.03518
1473.37	0.03474
1475.3	0.03421
1477.23	0.0339
1479.16	0.03344
1481.09	0.03244
1483.01	0.03142
1484.94	0.03093
1486.87	0.03032
1488.8	0.02966
1490.73	0.02905
1492.66	0.02864
1494.59	0.02843
1496.51	0.02783
1498.44	0.02605
1500.37	0.02491
1502.3	0.02454
1504.23	0.02434
1506.16	0.02384
1508.09	0.02303
1510.01	0.02271
1511.94	0.02214
1513.87	0.02152
1515.8	0.02061
1517.73	0.01905
1519.66	0.01865
1521.58	0.01849
1523.51	0.01813
1525.44	0.01748
1527.37	0.01707
1529.3	0.01681
1531.23	0.01532
1533.15	0.01442
1535.08	0.01394
1537.01	0.0138
1538.94	0.01419
1540.87	0.01446
1542.8	0.01461
1544.73	0.01474
1546.65	0.0152
1548.58	0.01503
1550.51	0.0131
1552.44	0.01299
1554.37	0.01341
1556.3	0.01411
1558.23	0.01608
1560.15	0.01847
1562.08	0.02072
1564.01	0.02219
1565.94	0.02343
1567.87	0.02499
1569.8	0.02672
1571.72	0.02844
1573.65	0.02966
1575.58	0.03092
1577.51	0.03225
1579.44	0.03374
1581.37	0.03512
1583.3	0.03669
1585.22	0.0381
1587.15	0.03965
1589.08	0.04127
1591.01	0.04299
1592.94	0.04483
1594.87	0.04684
1596.8	0.0491
1598.72	0.05156
1600.65	0.05411
1602.58	0.05672
1604.51	0.05941
1606.44	0.06217
1608.37	0.06502
1610.3	0.06788
1612.22	0.07113
1614.15	0.07377
1616.08	0.07707
1618.01	0.08041
1619.94	0.08386
1621.87	0.08802
1623.8	0.09248
1625.72	0.09544
1627.65	0.09729
1629.58	0.10113
1631.51	0.10491
1633.44	0.10795
1635.37	0.11146
1637.29	0.11335
1639.22	0.11509
1641.15	0.11804
1643.08	0.11987
1645.01	0.11903
1646.94	0.11954
1648.87	0.12184
1650.79	0.1242
1652.72	0.12598
1654.65	0.12709
1656.58	0.12751
1658.51	0.12825
1660.44	0.12835
1662.37	0.12684
1664.29	0.12456
1666.22	0.12341
1668.15	0.122
1670.08	0.12008
1672.01	0.11735
1673.94	0.11402
1675.86	0.11019
1677.79	0.10658
1679.72	0.10238
1681.65	0.09862
1683.58	0.09516
1685.51	0.09106
1687.43	0.08681
1689.36	0.08265
1691.29	0.07767
1693.22	0.07305
1695.15	0.06855
1697.08	0.06486
1699.01	0.0615
1700.93	0.05856
1702.86	0.05603
1704.79	0.05302
1706.72	0.0492
1708.65	0.04501
1710.58	0.04145
1712.51	0.03952
1714.43	0.03747
1716.36	0.03542
1718.29	0.03411
1720.22	0.03271
1722.15	0.03136
1724.08	0.02907
1726.01	0.02602
1727.93	0.02384
1729.86	0.02271
1731.79	0.02175
1733.72	0.02081
1735.65	0.02015
1737.58	0.01963
1739.5	0.01852
1741.43	0.01708
1743.36	0.01544
1745.29	0.01459
1747.22	0.01435
1749.15	0.0136
1751.08	0.01303
1753	0.01216
1754.93	0.01161
1756.86	0.01121
1758.79	0.01014
1760.72	0.00925
1762.65	0.00815
1764.58	0.00749
1766.5	0.00698
1768.43	0.00695
1770.36	0.00678
1772.29	0.00625
1774.22	0.00643
1776.15	0.00645
1778.07	0.00627
1780	0.00617
1781.93	0.00497
1783.86	0.00389
1785.79	0.00382
1787.72	0.004
1789.64	0.00404
1791.57	0.00383
1793.5	0.00395
1795.43	0.00417
1797.36	0.00462
1799.29	0.0048
1801.22	0.00411
1803.14	0.00326
1805.07	0.00323
1807	0.00311
1808.93	0.00283
1810.86	0.0024
1812.79	0.00235
1814.72	0.00227
1816.64	0.00197
1818.57	0.00184
1820.5	0.00106
1822.43	0.00063674
1824.36	0.000899393
1826.29	0.00107
1828.21	0.00117
1830.14	0.00144
1832.07	0.00187
1834	0.0016
1835.93	0.000912442
1837.86	0.000757475
1839.79	0.000239592
1841.71	0.000365656
1843.64	0.000749974
1845.57	0.000978855
1847.5	0.00115
1849.43	0.0014
1851.36	0.00155
1853.29	0.00118
1855.21	0.000821938
1857.14	0.000872334
1859.07	0.000724214
1861	0
1862.93	0.000247547
1864.86	0.000818465
1866.79	0.00135
1868.71	0.00181
1870.64	0.00226
1872.57	0.00286
1874.5	0.0033
1876.43	0.00316
1878.36	0.00216
1880.29	0.00121
1882.21	0.00141
1884.14	0.00179
1886.07	0.00174
1888	0.00185
1889.93	0.00216
1891.86	0.0025
1893.78	0.00271
1895.71	0.00294
1897.64	0.00307
1899.57	0.00241
1901.5	0.00219
1903.43	0.00236
1905.36	0.00239
1907.28	0.00258
1909.21	0.00227
1911.14	0.0025
1913.07	0.00247
1915	0.00239
1916.93	0.00268
1918.86	0.00279
1920.78	0.00301
1922.71	0.0035
1924.64	0.00388
1926.57	0.00391
1928.5	0.00358
1930.43	0.00401
1932.35	0.00355
1934.28	0.00286
1936.21	0.00299
1938.14	0.00311
1940.07	0.00338
1942	0.00366
1943.92	0.00396
1945.85	0.00424
1947.78	0.00458
1949.71	0.0049
1951.64	0.00468
1953.57	0.0044
1955.5	0.00467
1957.42	0.00454
1959.35	0.00452
1961.28	0.00478
1963.21	0.00508
1965.14	0.00528
1967.07	0.00553
1969	0.00578
1970.92	0.00599
1972.85	0.00623
1974.78	0.00643
1976.71	0.00631
1978.64	0.00629
1980.57	0.0066
1982.49	0.00653
1984.42	0.00647
1986.35	0.00679
1988.28	0.00715
1990.21	0.00751
1992.14	0.0079
1994.07	0.00836
1995.99	0.00877
1997.92	0.00904
1999.85	0.00925
2001.78	0.00921
2003.71	0.00942
2005.64	0.00996
2007.57	0.01012
2009.49	0.01026
2011.42	0.01063
2013.35	0.0111
2015.28	0.01154
2017.21	0.01198
2019.14	0.01242
2021.07	0.01294
2022.99	0.01347
2024.92	0.01395
2026.85	0.01418
2028.78	0.01454
2030.71	0.01501
2032.64	0.01535
2034.56	0.01576
2036.49	0.01622
2038.42	0.0167
2040.35	0.01723
2042.28	0.01779
2044.21	0.01834
2046.13	0.01888
2048.06	0.01943
2049.99	0.01987
2051.92	0.02029
2053.85	0.02083
2055.78	0.02125
2057.71	0.02172
2059.64	0.02232
2061.56	0.02294
2063.49	0.02358
2065.42	0.0242
2067.35	0.02485
2069.28	0.02547
2071.21	0.02609
2073.14	0.02668
2075.06	0.02715
2076.99	0.02772
2078.92	0.02834
2080.85	0.02887
2082.78	0.02943
2084.7	0.03001
2086.63	0.0306
2088.56	0.03119
2090.49	0.03178
2092.42	0.03235
2094.35	0.03289
2096.28	0.0334
2098.2	0.03386
2100.13	0.03426
2102.06	0.03473
2103.99	0.03519
2105.92	0.0356
2107.85	0.03602
2109.78	0.03643
2111.7	0.03682
2113.63	0.03721
2115.56	0.03759
2117.49	0.03794
2119.42	0.03827
2121.35	0.0386
2123.28	0.03892
2125.2	0.03923
2127.13	0.03956
2129.06	0.03993
2130.99	0.04031
2132.92	0.04071
2134.85	0.0411
2136.78	0.04148
2138.7	0.04184
2140.63	0.04219
2142.56	0.04254
2144.49	0.04288
2146.42	0.0432
2148.35	0.04353
2150.27	0.04387
2152.2	0.04419
2154.13	0.0445
2156.06	0.04482
2157.99	0.04513
2159.92	0.04544
2161.84	0.04574
2163.77	0.04606
2165.7	0.04638
2167.63	0.04671
2169.56	0.04703
2171.49	0.04734
2173.42	0.04762
2175.34	0.04792
2177.27	0.04821
2179.2	0.04848
2181.13	0.04876
2183.06	0.04903
2184.99	0.0493
2186.92	0.04958
2188.84	0.04986
2190.77	0.05014
2192.7	0.05038
2194.63	0.0506
2196.56	0.05081
2198.49	0.05101
2200.41	0.05121
2202.34	0.05141
2204.27	0.05161
2206.2	0.05182
2208.13	0.05202
2210.06	0.0522
2211.99	0.05236
2213.91	0.05251
2215.84	0.05264
2217.77	0.05277
2219.7	0.05287
2221.63	0.05301
2223.56	0.05314
2225.49	0.05327
2227.41	0.05339
2229.34	0.05352
2231.27	0.05363
2233.2	0.05372
2235.13	0.05379
2237.06	0.05383
2238.99	0.05388
2240.91	0.05397
2242.84	0.05405
2244.77	0.05413
2246.7	0.05418
2248.63	0.05423
2250.56	0.05425
2252.49	0.05426
2254.41	0.05425
2256.34	0.05423
2258.27	0.05422
2260.2	0.05424
2262.13	0.05425
2264.06	0.05428
2265.98	0.05429
2267.91	0.0543
2269.84	0.05428
2271.77	0.05428
2273.7	0.05429
2275.63	0.05429
2277.55	0.05425
2279.48	0.05418
2281.41	0.0541
2283.34	0.05401
2285.27	0.05389
2287.2	0.05374
2289.13	0.0536
2291.05	0.05348
2292.98	0.05336
2294.91	0.05324
2296.84	0.05307
2298.77	0.05285
2300.7	0.05261
2302.62	0.05234
2304.55	0.05204
2306.48	0.05182
2308.41	0.05164
2310.34	0.05135
2312.27	0.05097
2314.2	0.05059
2316.12	0.05031
2318.05	0.05016
2319.98	0.04998
2321.91	0.04977
2323.84	0.04972
2325.77	0.04989
2327.7	0.05
2329.62	0.04996
2331.55	0.0498
2333.48	0.04965
2335.41	0.04948
2337.34	0.04973
2339.27	0.05095
2341.2	0.05228
2343.12	0.05279
2345.05	0.05248
2346.98	0.05144
2348.91	0.05007
2350.84	0.04847
2352.77	0.04699
2354.7	0.04587
2356.62	0.04611
2358.55	0.0478
2360.48	0.04961
2362.41	0.05096
2364.34	0.05225
2366.27	0.05347
2368.2	0.05462
2370.12	0.05552
2372.05	0.05625
2373.98	0.05671
2375.91	0.05703
2377.84	0.05708
2379.76	0.05694
2381.69	0.05669
2383.62	0.05644
2385.55	0.05619
2387.48	0.056
2389.41	0.05589
2391.34	0.05592
2393.26	0.05606
2395.19	0.05625
2397.12	0.05646
2399.05	0.05668
2400.98	0.05688
2402.91	0.05709
2404.84	0.05728
2406.76	0.05749
2408.69	0.05769
2410.62	0.05791
2412.55	0.05814
2414.48	0.05842
2416.41	0.05871
2418.34	0.05903
2420.26	0.05933
2422.19	0.05963
2424.12	0.05993
2426.05	0.06024
2427.98	0.06053
2429.91	0.06085
2431.84	0.06117
2433.76	0.06153
2435.69	0.06189
2437.62	0.06227
2439.55	0.06265
2441.48	0.06303
2443.41	0.06341
2445.33	0.06381
2447.26	0.0642
2449.19	0.06461
2451.12	0.06502
2453.05	0.06544
2454.98	0.06587
2456.91	0.06631
2458.83	0.06675
2460.76	0.0672
2462.69	0.06767
2464.62	0.06817
2466.55	0.06865
2468.48	0.06914
2470.41	0.06964
2472.33	0.07016
2474.26	0.0707
2476.19	0.07126
2478.12	0.07182
2480.05	0.07236
2481.98	0.07291
2483.9	0.07349
2485.83	0.07406
2487.76	0.07465
2489.69	0.07528
2491.62	0.07596
2493.55	0.07665
2495.47	0.07736
2497.4	0.07805
2499.33	0.07873
2501.26	0.07944
2503.19	0.08019
2505.12	0.08094
2507.05	0.08168
2508.97	0.08239
2510.9	0.08307
2512.83	0.08371
2514.76	0.08433
2516.69	0.0849
2518.62	0.08545
2520.55	0.08598
2522.47	0.08651
2524.4	0.08703
2526.33	0.08756
2528.26	0.0881
2530.19	0.08864
2532.12	0.08917
2534.05	0.08972
2535.97	0.09027
2537.9	0.09083
2539.83	0.09142
2541.76	0.09206
2543.69	0.09272
2545.62	0.09343
2547.55	0.09415
2549.47	0.09486
2551.4	0.09556
2553.33	0.09629
2555.26	0.09702
2557.19	0.09779
2559.12	0.09856
2561.04	0.09935
2562.97	0.10014
2564.9	0.10094
2566.83	0.10173
2568.76	0.10252
2570.69	0.10332
2572.61	0.10416
2574.54	0.10502
2576.47	0.10586
2578.4	0.10671
2580.33	0.10756
2582.26	0.10842
2584.19	0.10929
2586.11	0.11015
2588.04	0.11102
2589.97	0.11191
2591.9	0.11283
2593.83	0.11374
2595.76	0.11465
2597.69	0.11554
2599.61	0.11644
2601.54	0.11735
2603.47	0.11827
2605.4	0.1192
2607.33	0.12015
2609.26	0.12111
2611.18	0.12208
2613.11	0.12306
2615.04	0.12408
2616.97	0.12512
2618.9	0.12617
2620.83	0.12722
2622.76	0.12827
2624.68	0.12933
2626.61	0.13042
2628.54	0.1315
2630.47	0.1326
2632.4	0.13369
2634.33	0.13483
2636.26	0.136
2638.18	0.13718
2640.11	0.13834
2642.04	0.13952
2643.97	0.14071
2645.9	0.14192
2647.83	0.14313
2649.76	0.14435
2651.68	0.14555
2653.61	0.14678
2655.54	0.14804
2657.47	0.14932
2659.4	0.1506
2661.33	0.1519
2663.25	0.15321
2665.18	0.15455
2667.11	0.15589
2669.04	0.15722
2670.97	0.15855
2672.9	0.15991
2674.82	0.16125
2676.75	0.16258
2678.68	0.16387
2680.61	0.16516
2682.54	0.16647
2684.47	0.16782
2686.4	0.16914
2688.32	0.17048
2690.25	0.17185
2692.18	0.17326
2694.11	0.17468
2696.04	0.17611
2697.97	0.17751
2699.9	0.17891
2701.82	0.18029
2703.75	0.18168
2705.68	0.18305
2707.61	0.18443
2709.54	0.18582
2711.47	0.18725
2713.4	0.18869
2715.32	0.19014
2717.25	0.19159
2719.18	0.19306
2721.11	0.19452
2723.04	0.19599
2724.97	0.19743
2726.89	0.19885
2728.82	0.20025
2730.75	0.20164
2732.68	0.203
2734.61	0.20437
2736.54	0.20577
2738.47	0.20721
2740.39	0.20868
2742.32	0.21018
2744.25	0.21168
2746.18	0.21316
2748.11	0.21461
2750.04	0.21607
2751.97	0.21752
2753.89	0.21901
2755.82	0.22053
2757.75	0.22209
2759.68	0.22365
2761.61	0.22525
2763.54	0.22686
2765.47	0.22849
2767.39	0.23009
2769.32	0.23172
2771.25	0.23335
2773.18	0.235
2775.11	0.23668
2777.04	0.23837
2778.96	0.24003
2780.89	0.24171
2782.82	0.24345
2784.75	0.24522
2786.68	0.24699
2788.61	0.2488
2790.53	0.25062
2792.46	0.25248
2794.39	0.25432
2796.32	0.25618
2798.25	0.25805
2800.18	0.26
2802.11	0.26201
2804.03	0.26408
2805.96	0.26618
2807.89	0.26832
2809.82	0.27045
2811.75	0.2726
2813.68	0.27474
2815.61	0.2769
2817.53	0.27908
2819.46	0.2813
2821.39	0.28356
2823.32	0.28587
2825.25	0.28819
2827.18	0.29053
2829.11	0.29289
2831.03	0.2953
2832.96	0.29772
2834.89	0.3002
2836.82	0.30278
2838.75	0.30555
2840.68	0.30863
2842.61	0.31207
2844.53	0.31574
2846.46	0.31948
2848.39	0.32308
2850.32	0.32634
2852.25	0.32904
2854.18	0.33111
2856.1	0.33261
2858.03	0.33373
2859.96	0.33471
2861.89	0.33575
2863.82	0.33692
2865.75	0.33827
2867.68	0.33977
2869.6	0.34139
2871.53	0.34305
2873.46	0.34473
2875.39	0.34641
2877.32	0.34806
2879.25	0.34971
2881.18	0.35139
2883.1	0.35307
2885.03	0.35475
2886.96	0.35643
2888.89	0.35813
2890.82	0.3598
2892.75	0.36148
2894.67	0.3631
2896.6	0.36469
2898.53	0.36626
2900.46	0.36785
2902.39	0.36944
2904.32	0.37112
2906.24	0.37299
2908.17	0.37512
2910.1	0.37753
2912.03	0.38024
2913.96	0.38318
2915.89	0.3863
2917.82	0.38943
2919.74	0.39235
2921.67	0.39482
2923.6	0.39674
2925.53	0.39805
2927.46	0.39881
2929.39	0.39902
2931.32	0.39878
2933.24	0.3982
2935.17	0.39741
2937.1	0.39645
2939.03	0.3954
2940.96	0.39424
2942.89	0.39307
2944.82	0.39198
2946.74	0.39107
2948.67	0.39033
2950.6	0.3898
2952.53	0.38945
2954.46	0.38926
2956.39	0.38915
2958.31	0.38908
2960.24	0.38895
2962.17	0.38873
2964.1	0.38836
2966.03	0.38789
2967.96	0.38732
2969.89	0.38666
2971.81	0.38595
2973.74	0.38528
2975.67	0.38466
2977.6	0.38406
2979.53	0.3835
2981.46	0.3831
2983.39	0.38275
2985.31	0.38246
2987.24	0.38231
2989.17	0.3823
2991.1	0.38241
2993.03	0.38268
2994.96	0.38298
2996.89	0.38336
2998.81	0.38393
3000.74	0.38463
3002.67	0.38525
3004.6	0.38586
3006.53	0.38658
3008.46	0.38743
3010.38	0.38835
3012.31	0.38929
3014.24	0.39021
3016.17	0.39121
3018.1	0.39231
3020.03	0.39337
3021.95	0.39419
3023.88	0.39507
3025.81	0.39606
3027.74	0.39721
3029.67	0.39843
3031.6	0.39966
3033.53	0.40088
3035.45	0.40211
3037.38	0.40335
3039.31	0.40444
3041.24	0.40538
3043.17	0.40649
3045.1	0.40764
3047.03	0.40876
3048.95	0.40998
3050.88	0.41128
3052.81	0.41257
3054.74	0.41381
3056.67	0.41495
3058.6	0.41609
3060.53	0.41738
3062.45	0.41877
3064.38	0.42012
3066.31	0.42144
3068.24	0.42284
3070.17	0.42419
3072.1	0.42546
3074.02	0.42666
3075.95	0.42786
3077.88	0.42913
3079.81	0.4305
3081.74	0.43196
3083.67	0.43349
3085.59	0.43493
3087.52	0.43633
3089.45	0.43784
3091.38	0.43932
3093.31	0.4408
3095.24	0.44239
3097.17	0.44402
3099.09	0.44563
3101.02	0.44725
3102.95	0.44883
3104.88	0.45036
3106.81	0.45191
3108.74	0.45364
3110.67	0.45534
3112.59	0.45712
3114.52	0.45904
3116.45	0.46102
3118.38	0.4629
3120.31	0.46495
3122.24	0.46697
3124.16	0.46884
3126.09	0.47073
3128.02	0.47275
3129.95	0.47483
3131.88	0.47693
3133.81	0.47902
3135.74	0.48123
3137.66	0.48349
3139.59	0.48594
3141.52	0.48826
3143.45	0.49054
3145.38	0.49291
3147.31	0.49538
3149.24	0.49787
3151.16	0.50044
3153.09	0.50297
3155.02	0.50557
3156.95	0.5082
3158.88	0.5109
3160.81	0.51359
3162.74	0.51637
3164.66	0.51917
3166.59	0.52206
3168.52	0.52479
3170.45	0.52762
3172.38	0.5306
3174.31	0.53362
3176.24	0.53656
3178.16	0.53963
3180.09	0.54279
3182.02	0.54606
3183.95	0.54935
3185.88	0.55262
3187.81	0.5556
3189.73	0.55875
3191.66	0.56207
3193.59	0.56534
3195.52	0.56853
3197.45	0.57191
3199.38	0.57527
3201.3	0.5786
3203.23	0.58194
3205.16	0.58522
3207.09	0.5885
3209.02	0.59184
3210.95	0.59516
3212.88	0.59865
3214.8	0.60223
3216.73	0.60585
3218.66	0.60932
3220.59	0.61285
3222.52	0.61642
3224.45	0.61995
3226.38	0.62351
3228.3	0.62698
3230.23	0.63037
3232.16	0.63395
3234.09	0.63751
3236.02	0.64087
3237.95	0.64434
3239.88	0.64797
3241.8	0.65158
3243.73	0.65511
3245.66	0.65857
3247.59	0.66214
3249.52	0.6657
3251.45	0.66929
3253.38	0.67281
3255.3	0.67632
3257.23	0.68006
3259.16	0.68386
3261.09	0.68767
3263.02	0.69139
3264.95	0.69501
3266.87	0.69871
3268.8	0.70244
3270.73	0.70627
3272.66	0.71015
3274.59	0.71409
3276.52	0.7181
3278.45	0.7222
3280.37	0.72631
3282.3	0.73037
3284.23	0.73437
3286.16	0.73862
3288.09	0.74291
3290.02	0.74728
3291.95	0.75166
3293.87	0.75603
3295.8	0.76047
3297.73	0.76491
3299.66	0.76913
3301.59	0.77341
3303.52	0.77773
3305.44	0.7822
3307.37	0.78658
3309.3	0.79098
3311.23	0.79542
3313.16	0.79989
3315.09	0.80427
3317.01	0.80844
3318.94	0.81242
3320.87	0.81662
3322.8	0.82086
3324.73	0.82519
3326.66	0.82943
3328.59	0.83374
3330.51	0.83823
3332.44	0.84277
3334.37	0.84716
3336.3	0.85162
3338.23	0.85623
3340.16	0.86107
3342.09	0.86602
3344.01	0.87098
3345.94	0.87579
3347.87	0.88084
3349.8	0.88625
3351.73	0.89172
3353.66	0.89725
3355.59	0.90299
3357.51	0.90881
3359.44	0.91485
3361.37	0.92096
3363.3	0.92704
3365.23	0.933
3367.16	0.93903
3369.08	0.94509
3371.01	0.95114
3372.94	0.95727
3374.87	0.96332
3376.8	0.96934
3378.73	0.97575
3380.66	0.98231
3382.58	0.98847
3384.51	0.99437
3386.44	1.00032
3388.37	1.00601
3390.3	1.01187
3392.23	1.01755
3394.16	1.02298
3396.08	1.02843
3398.01	1.03405
3399.94	1.03941
3401.87	1.0442
3403.8	1.04876
3405.73	1.05313
3407.65	1.05712
3409.58	1.06091
3411.51	1.06385
3413.44	1.0666
3415.37	1.06945
3417.3	1.07203
3419.22	1.07413
3421.15	1.07586
3423.08	1.07709
3425.01	1.07791
3426.94	1.07826
3428.87	1.07797
3430.8	1.07715
3432.72	1.07615
3434.65	1.07534
3436.58	1.07403
3438.51	1.07194
3440.44	1.0701
3442.37	1.06796
3444.3	1.06539
3446.22	1.06215
3448.15	1.05833
3450.08	1.05407
3452.01	1.04891
3453.94	1.04333
3455.87	1.03718
3457.8	1.0304
3459.72	1.02409
3461.65	1.01745
3463.58	1.01059
3465.51	1.00341
3467.44	0.99631
3469.37	0.98908
3471.3	0.981
3473.22	0.97256
3475.15	0.96466
3477.08	0.95656
3479.01	0.9483
3480.94	0.94026
3482.87	0.93248
3484.79	0.92461
3486.72	0.91664
3488.65	0.90873
3490.58	0.90068
3492.51	0.89214
3494.44	0.8835
3496.36	0.8756
3498.29	0.86804
3500.22	0.86017
3502.15	0.85266
3504.08	0.84533
3506.01	0.83795
3507.94	0.83071
3509.86	0.82337
3511.79	0.81531
3513.72	0.8063
3515.65	0.79827
3517.58	0.78999
3519.51	0.78093
3521.44	0.77303
3523.36	0.76601
3525.29	0.75896
3527.22	0.75114
3529.15	0.74372
3531.08	0.73639
3533.01	0.72818
3534.93	0.71923
3536.86	0.70923
3538.79	0.69991
3540.72	0.69231
3542.65	0.68434
3544.58	0.67634
3546.51	0.66869
3548.43	0.66185
3550.36	0.65475
3552.29	0.64718
3554.22	0.63894
3556.15	0.62912
3558.08	0.61806
3560.01	0.61008
3561.93	0.60319
3563.86	0.59733
3565.79	0.59177
3567.72	0.58607
3569.65	0.58002
3571.58	0.57399
3573.51	0.56782
3575.43	0.55979
3577.36	0.54848
3579.29	0.53991
3581.22	0.53497
3583.15	0.53028
3585.08	0.52437
3587.01	0.519
3588.93	0.51454
3590.86	0.51004
3592.79	0.50614
3594.72	0.50285
3596.65	0.49743
3598.58	0.49106
3600.5	0.48805
3602.43	0.48507
3604.36	0.48001
3606.29	0.4776
3608.22	0.47588
3610.15	0.47191
3612.07	0.47111
3614	0.47359
3615.93	0.47579
3617.86	0.47536
3619.79	0.47067
3621.72	0.47023
3623.65	0.47025
3625.57	0.47144
3627.5	0.47122
3629.43	0.46839
3631.36	0.46737
3633.29	0.46553
3635.22	0.46156
3637.15	0.45199
3639.07	0.43395
3641	0.41882
3642.93	0.40756
3644.86	0.39725
3646.79	0.38492
3648.72	0.37275
3650.64	0.36168
3652.57	0.35048
3654.5	0.33942
3656.43	0.32628
3658.36	0.31006
3660.29	0.29127
3662.22	0.27985
3664.14	0.27102
3666.07	0.25537
3668	0.2454
3669.93	0.2389
3671.86	0.2342
3673.79	0.23092
3675.72	0.22809
3677.64	0.22323
3679.57	0.21144
3681.5	0.20246
3683.43	0.19638
3685.36	0.18732
3687.29	0.18338
3689.22	0.1812
3691.14	0.17878
3693.07	0.17524
3695	0.17256
3696.93	0.16861
3698.86	0.16091
3700.79	0.15237
3702.71	0.14458
3704.64	0.1406
3706.57	0.13871
3708.5	0.13737
3710.43	0.13457
3712.36	0.13087
3714.28	0.12888
3716.21	0.12651
3718.14	0.12295
3720.07	0.11885
3722	0.11365
3723.93	0.11106
3725.86	0.10645
3727.78	0.10257
3729.71	0.10178
3731.64	0.10191
3733.57	0.1017
3735.5	0.09726
3737.43	0.0977
3739.36	0.10001
3741.28	0.09572
3743.21	0.09093
3745.14	0.08917
3747.07	0.09154
3749	0.09467
3750.93	0.09612
3752.86	0.09735
3754.78	0.09491
3756.71	0.09487
3758.64	0.0927
3760.57	0.08468
3762.5	0.08162
3764.43	0.08334
3766.36	0.08398
3768.28	0.08232
3770.21	0.07886
3772.14	0.07926
3774.07	0.07884
3776	0.07612
3777.93	0.07489
3779.85	0.07243
3781.78	0.07245
3783.71	0.07367
3785.64	0.07371
3787.57	0.07056
3789.5	0.06799
3791.43	0.06497
3793.35	0.06076
3795.28	0.06028
3797.21	0.05927
3799.14	0.0595
3801.07	0.06228
3803	0.06581
3804.93	0.0674
3806.85	0.06354
3808.78	0.06326
3810.71	0.05776
3812.64	0.05093
3814.57	0.0524
3816.5	0.05097
3818.42	0.05175
3820.35	0.05563
3822.28	0.05747
3824.21	0.05767
3826.14	0.05472
3828.07	0.05268
3829.99	0.04605
3831.92	0.04172
3833.85	0.04337
3835.78	0.04441
3837.71	0.04733
3839.64	0.05107
3841.57	0.0525
3843.49	0.04702
3845.42	0.04167
3847.35	0.03899
3849.28	0.03847
3851.21	0.04106
3853.14	0.04216
3855.07	0.04202
3856.99	0.04491
3858.92	0.04751
3860.85	0.04264
3862.78	0.03522
3864.71	0.03173
3866.64	0.03418
3868.57	0.03857
3870.49	0.03906
3872.42	0.03694
3874.35	0.03566
3876.28	0.03397
3878.21	0.03397
3880.14	0.03157
3882.07	0.03022
3883.99	0.02818
3885.92	0.0308
3887.85	0.03334
3889.78	0.03069
3891.71	0.02825
3893.64	0.02624
3895.56	0.02154
3897.49	0.02323
3899.42	0.02578
3901.35	0.02563
3903.28	0.02757
3905.21	0.03083
3907.14	0.03058
3909.06	0.02747
3910.99	0.02452
3912.92	0.02187
3914.85	0.01833
3916.78	0.01829
3918.71	0.01988
3920.64	0.02031
3922.56	0.01967
3924.49	0.01917
3926.42	0.01845
3928.35	0.01822
3930.28	0.0189
3932.21	0.01892
3934.13	0.01668
3936.06	0.01673
3937.99	0.01691
3939.92	0.01487
3941.85	0.0129
3943.78	0.01266
3945.7	0.01349
3947.63	0.01373
3949.56	0.01399
3951.49	0.01309
3953.42	0.01171
3955.35	0.01197
3957.28	0.01138
3959.2	0.01016
3961.13	0.00966
3963.06	0.00944
3964.99	0.00889
3966.92	0.00822
3968.85	0.00782
3970.78	0.00721
3972.7	0.00637
3974.63	0.00616
3976.56	0.00595
3978.49	0.00564
3980.42	0.00499
3982.35	0.00435
3984.28	0.00365
3986.2	0.00306
3988.13	0.00285
3990.06	0.0026
3991.99	0.00217
3993.92	0.00238
3995.85	0.00195
3997.77	0.00137
3999.7	0.000454585
