# Supplementary material for: Synthesis and thermodynamic properties of arsenate and sulfate-arsenate ettringite structure phases
Source: PLoS One. 2017 Jul 31;12(7):e0182160. doi: 10.1371/journal.pone.0182160 (PMC5536735; doi:10.1371/journal.pone.0182160)
Supplement: S2 File — a, b, c, d, e, f, g, and h correspond to the samples with Xsolid of 0, 0.04, 0.09, 0.12, 0.30, 0.53, 0.65, and 1.00, respectively. (ZIP) [file pone.0182160.s002.zip › S2_File/g.xls]

## Sheet: Sheet1
399.199	0.12975
401.127	0.13238
403.056	0.1363
404.984	0.14544
406.913	0.15732
408.841	0.16629
410.77	0.17727
412.698	0.18774
414.627	0.19601
416.555	0.20129
418.484	0.20384
420.412	0.2037
422.341	0.20156
424.269	0.19594
426.198	0.1871
428.126	0.17583
430.055	0.16464
431.983	0.15218
433.912	0.13889
435.84	0.12521
437.769	0.11208
439.697	0.09998
441.626	0.08956
443.554	0.08052
445.483	0.07317
447.411	0.06711
449.34	0.06242
451.268	0.05877
453.197	0.05628
455.125	0.05436
457.054	0.05292
458.982	0.05182
460.911	0.05143
462.839	0.05164
464.768	0.0527
466.696	0.05421
468.625	0.05627
470.553	0.05856
472.482	0.0611
474.41	0.06332
476.339	0.06523
478.267	0.0673
480.196	0.06981
482.124	0.07269
484.053	0.07622
485.981	0.08013
487.91	0.08432
489.838	0.08857
491.767	0.09299
493.695	0.09765
495.624	0.10253
497.552	0.10764
499.481	0.11299
501.409	0.1182
503.338	0.12328
505.266	0.12812
507.195	0.13263
509.123	0.13703
511.052	0.14106
512.98	0.14522
514.909	0.14961
516.837	0.15419
518.766	0.15913
520.694	0.16457
522.623	0.17072
524.551	0.17851
526.48	0.18673
528.408	0.19526
530.337	0.2044
532.265	0.21494
534.194	0.22508
536.122	0.23674
538.051	0.24716
539.979	0.25635
541.908	0.26472
543.836	0.27137
545.765	0.27631
547.693	0.28003
549.622	0.2829
551.55	0.28487
553.479	0.28641
555.407	0.28728
557.336	0.28751
559.264	0.28728
561.193	0.2867
563.121	0.28578
565.05	0.2843
566.978	0.28141
568.907	0.27733
570.835	0.27142
572.764	0.26413
574.692	0.25604
576.621	0.24666
578.549	0.23567
580.478	0.22524
582.406	0.21513
584.335	0.20582
586.263	0.19623
588.192	0.18769
590.12	0.17992
592.049	0.17296
593.977	0.16633
595.906	0.16082
597.834	0.15599
599.763	0.15258
601.691	0.15077
603.62	0.15
605.548	0.14958
607.477	0.14941
609.405	0.14921
611.334	0.14961
613.262	0.14997
615.191	0.15024
617.119	0.15035
619.048	0.15008
620.976	0.14953
622.905	0.14821
624.833	0.14718
626.762	0.1463
628.69	0.14537
630.619	0.14436
632.547	0.1433
634.476	0.14203
636.404	0.1406
638.333	0.13916
640.261	0.13787
642.19	0.1365
644.118	0.13524
646.047	0.13386
647.975	0.13252
649.904	0.13125
651.832	0.12999
653.761	0.12894
655.689	0.12772
657.618	0.1266
659.546	0.12533
661.475	0.12426
663.403	0.12291
665.332	0.12171
667.26	0.1205
669.188	0.11951
671.117	0.11843
673.045	0.11724
674.974	0.11604
676.903	0.11502
678.831	0.11427
680.76	0.11351
682.688	0.11286
684.616	0.11245
686.545	0.11195
688.473	0.11141
690.402	0.11089
692.331	0.11035
694.259	0.10973
696.188	0.10905
698.116	0.10823
700.044	0.10738
701.973	0.10663
703.902	0.10581
705.83	0.10471
707.759	0.1041
709.687	0.10327
711.615	0.10245
713.544	0.10156
715.472	0.10072
717.401	0.09994
719.33	0.09925
721.258	0.09862
723.187	0.0981
725.115	0.09732
727.043	0.09657
728.972	0.0957
730.9	0.09506
732.829	0.09462
734.757	0.09392
736.686	0.09345
738.614	0.09286
740.543	0.09237
742.471	0.09198
744.4	0.0917
746.328	0.09151
748.257	0.09108
750.185	0.09079
752.114	0.09034
754.042	0.08992
755.971	0.08961
757.899	0.08927
759.828	0.08886
761.756	0.08851
763.685	0.08827
765.613	0.08798
767.542	0.08767
769.47	0.08743
771.399	0.08731
773.327	0.08729
775.256	0.08744
777.184	0.08761
779.113	0.08802
781.041	0.08886
782.97	0.09003
784.898	0.09194
786.827	0.09564
788.755	0.10036
790.684	0.10589
792.612	0.11266
794.541	0.12035
796.469	0.12887
798.398	0.1385
800.326	0.14933
802.255	0.16109
804.183	0.1713
806.112	0.18124
808.04	0.19021
809.969	0.19853
811.897	0.20642
813.826	0.2137
815.754	0.22045
817.683	0.22685
819.611	0.23289
821.54	0.23852
823.468	0.24354
825.397	0.24888
827.325	0.25445
829.254	0.2592
831.182	0.26303
833.111	0.26602
835.039	0.26823
836.968	0.26977
838.896	0.27083
840.825	0.27156
842.753	0.27202
844.682	0.27243
846.61	0.27283
848.539	0.2733
850.467	0.27381
852.396	0.27427
854.324	0.27452
856.253	0.27454
858.181	0.27429
860.11	0.27371
862.038	0.27279
863.967	0.27167
865.895	0.27022
867.824	0.26838
869.752	0.26602
871.681	0.26301
873.609	0.25934
875.538	0.25513
877.466	0.25051
879.395	0.2457
881.323	0.24087
883.252	0.23623
885.18	0.23149
887.109	0.22703
889.037	0.22208
890.966	0.21749
892.894	0.21288
894.823	0.20762
896.751	0.20302
898.68	0.19859
900.608	0.19355
902.537	0.18873
904.465	0.18393
906.394	0.17932
908.322	0.17478
910.251	0.16991
912.179	0.16416
914.108	0.15789
916.036	0.15102
917.965	0.14351
919.893	0.13706
921.822	0.13142
923.75	0.12586
925.679	0.12076
927.607	0.11566
929.536	0.11061
931.464	0.10556
933.393	0.10051
935.321	0.09507
937.25	0.08937
939.178	0.0831
941.107	0.0764
943.035	0.06962
944.964	0.06138
946.892	0.05268
948.821	0.0436
950.749	0.03506
952.678	0.02883
954.606	0.0246
956.535	0.02121
958.463	0.01851
960.392	0.0162
962.32	0.01434
964.249	0.01235
966.177	0.01107
968.106	0.01066
970.034	0.01128
971.963	0.01311
973.891	0.01633
975.82	0.02109
977.748	0.02734
979.677	0.03497
981.605	0.04369
983.534	0.05298
985.462	0.0622
987.391	0.07075
989.319	0.07809
991.248	0.08377
993.176	0.08751
995.105	0.08906
997.033	0.08833
998.962	0.08551
1000.89	0.08106
1002.82	0.07559
1004.75	0.06984
1006.68	0.0646
1008.6	0.06046
1010.53	0.05773
1012.46	0.05643
1014.39	0.05632
1016.32	0.05709
1018.25	0.05845
1020.17	0.06028
1022.1	0.06258
1024.03	0.06537
1025.96	0.0687
1027.89	0.0726
1029.82	0.07707
1031.75	0.0821
1033.67	0.08765
1035.6	0.09371
1037.53	0.10026
1039.46	0.10728
1041.39	0.11467
1043.32	0.12224
1045.24	0.12976
1047.17	0.13699
1049.1	0.14364
1051.03	0.14948
1052.96	0.15428
1054.89	0.15799
1056.82	0.16068
1058.74	0.16261
1060.67	0.1641
1062.6	0.16555
1064.53	0.16732
1066.46	0.16972
1068.39	0.17288
1070.32	0.17691
1072.24	0.18173
1074.17	0.18729
1076.1	0.19338
1078.03	0.1999
1079.96	0.20669
1081.89	0.21369
1083.82	0.22082
1085.74	0.22813
1087.67	0.23566
1089.6	0.24343
1091.53	0.25138
1093.46	0.25943
1095.39	0.26729
1097.32	0.2748
1099.24	0.28168
1101.17	0.28775
1103.1	0.29279
1105.03	0.2968
1106.96	0.29969
1108.89	0.30153
1110.81	0.30234
1112.74	0.30229
1114.67	0.30144
1116.6	0.29999
1118.53	0.29789
1120.46	0.29509
1122.38	0.29141
1124.31	0.28677
1126.24	0.28109
1128.17	0.27446
1130.1	0.26688
1132.03	0.25844
1133.96	0.24919
1135.88	0.23927
1137.81	0.22867
1139.74	0.21747
1141.67	0.20572
1143.6	0.19364
1145.53	0.18151
1147.46	0.16964
1149.38	0.15826
1151.31	0.14759
1153.24	0.13776
1155.17	0.12886
1157.1	0.12081
1159.03	0.11347
1160.95	0.10663
1162.88	0.1001
1164.81	0.09372
1166.74	0.08739
1168.67	0.08108
1170.6	0.07483
1172.53	0.06877
1174.45	0.06305
1176.38	0.05771
1178.31	0.05286
1180.24	0.0485
1182.17	0.04459
1184.1	0.04106
1186.03	0.03781
1187.95	0.03477
1189.88	0.0319
1191.81	0.02923
1193.74	0.02676
1195.67	0.0245
1197.6	0.02244
1199.53	0.02056
1201.45	0.01882
1203.38	0.01718
1205.31	0.01561
1207.24	0.01411
1209.17	0.01268
1211.1	0.01134
1213.03	0.01009
1214.95	0.00891
1216.88	0.00779
1218.81	0.00674
1220.74	0.00576
1222.67	0.00486
1224.6	0.00407
1226.52	0.00338
1228.45	0.00282
1230.38	0.00236
1232.31	0.00201
1234.24	0.00174
1236.17	0.00154
1238.1	0.0014
1240.02	0.00132
1241.95	0.00127
1243.88	0.00125
1245.81	0.00124
1247.74	0.00124
1249.67	0.00121
1251.6	0.00115
1253.52	0.00108
1255.45	0.000993168
1257.38	0.000904374
1259.31	0.000815863
1261.24	0.00071841
1263.17	0.000312596
1265.09	0.000181276
1267.02	0.000197692
1268.95	0.000230588
1270.88	0.000282818
1272.81	0.000361938
1274.74	0.000456707
1276.66	0.00055464
1278.59	0.000632428
1280.52	0.0006829
1282.45	0.000711661
1284.38	0.000728273
1286.31	0.000729113
1288.24	0.000719098
1290.16	0.000719887
1292.09	0.000742748
1294.02	0.000795743
1295.95	0.000870673
1297.88	0.000954067
1299.81	0.00106
1301.74	0.00118
1303.66	0.00129
1305.59	0.00141
1307.52	0.00154
1309.45	0.00166
1311.38	0.00178
1313.31	0.00194
1315.23	0.00211
1317.16	0.00227
1319.09	0.00244
1321.02	0.0026
1322.95	0.00274
1324.88	0.00291
1326.81	0.00307
1328.73	0.00319
1330.66	0.00325
1332.59	0.0033
1334.52	0.00332
1336.45	0.00335
1338.38	0.00343
1340.31	0.00349
1342.23	0.00361
1344.16	0.00374
1346.09	0.00404
1348.02	0.00439
1349.95	0.00483
1351.88	0.00539
1353.81	0.00603
1355.73	0.00681
1357.66	0.00765
1359.59	0.00851
1361.52	0.00946
1363.45	0.01043
1365.38	0.01147
1367.3	0.01266
1369.23	0.01393
1371.16	0.01523
1373.09	0.01665
1375.02	0.01818
1376.95	0.01961
1378.88	0.02099
1380.8	0.02247
1382.73	0.02413
1384.66	0.02583
1386.59	0.02782
1388.52	0.02957
1390.45	0.03114
1392.38	0.03244
1394.3	0.03357
1396.23	0.03451
1398.16	0.03537
1400.09	0.03614
1402.02	0.03683
1403.95	0.03734
1405.87	0.03778
1407.8	0.03823
1409.73	0.03875
1411.66	0.03927
1413.59	0.03973
1415.52	0.04015
1417.44	0.04048
1419.37	0.04072
1421.3	0.04096
1423.23	0.04109
1425.16	0.04092
1427.09	0.04083
1429.02	0.04078
1430.94	0.04063
1432.87	0.04055
1434.8	0.04048
1436.73	0.04039
1438.66	0.04024
1440.59	0.04011
1442.52	0.04
1444.44	0.04
1446.37	0.03987
1448.3	0.03979
1450.23	0.0398
1452.16	0.03981
1454.09	0.03971
1456.02	0.03955
1457.94	0.03939
1459.87	0.03912
1461.8	0.03865
1463.73	0.03816
1465.66	0.03784
1467.59	0.03784
1469.52	0.03795
1471.44	0.03785
1473.37	0.03762
1475.3	0.03732
1477.23	0.03692
1479.16	0.03642
1481.09	0.03607
1483.01	0.03593
1484.94	0.03583
1486.87	0.03562
1488.8	0.03538
1490.73	0.0351
1492.66	0.0347
1494.59	0.03408
1496.51	0.03324
1498.44	0.03273
1500.37	0.03259
1502.3	0.0324
1504.23	0.03196
1506.16	0.03134
1508.09	0.03078
1510.01	0.03011
1511.94	0.02928
1513.87	0.02847
1515.8	0.02761
1517.73	0.02711
1519.66	0.02666
1521.58	0.02598
1523.51	0.02507
1525.44	0.02417
1527.37	0.02329
1529.3	0.02231
1531.23	0.02146
1533.15	0.02121
1535.08	0.0212
1537.01	0.02129
1538.94	0.0212
1540.87	0.02086
1542.8	0.0204
1544.73	0.01987
1546.65	0.01921
1548.58	0.01846
1550.51	0.01821
1552.44	0.01849
1554.37	0.01888
1556.3	0.01918
1558.23	0.01929
1560.15	0.01928
1562.08	0.01932
1564.01	0.01926
1565.94	0.01919
1567.87	0.01929
1569.8	0.01986
1571.72	0.02043
1573.65	0.02092
1575.58	0.02133
1577.51	0.02171
1579.44	0.03542
1581.37	0.03736
1583.3	0.03944
1585.22	0.0416
1587.15	0.04386
1589.08	0.0462
1591.01	0.04864
1592.94	0.05118
1594.87	0.05383
1596.8	0.05655
1598.72	0.05941
1600.65	0.0624
1602.58	0.06543
1604.51	0.06853
1606.44	0.07165
1608.37	0.07507
1610.3	0.07894
1612.22	0.08303
1614.15	0.08701
1616.08	0.09139
1618.01	0.09576
1619.94	0.10034
1621.87	0.10503
1623.8	0.10972
1625.72	0.1139
1627.65	0.1186
1629.58	0.124
1631.51	0.1293
1633.44	0.13413
1635.37	0.13891
1637.29	0.1428
1639.22	0.14696
1641.15	0.15087
1643.08	0.15413
1645.01	0.15681
1646.94	0.16031
1648.87	0.1639
1650.79	0.16711
1652.72	0.16977
1654.65	0.17236
1656.58	0.17451
1658.51	0.17692
1660.44	0.17881
1662.37	0.18027
1664.29	0.18114
1666.22	0.18195
1668.15	0.18149
1670.08	0.17997
1672.01	0.17751
1673.94	0.17477
1675.86	0.17202
1677.79	0.16847
1679.72	0.16458
1681.65	0.16055
1683.58	0.15569
1685.51	0.15059
1687.43	0.14526
1689.36	0.13975
1691.29	0.13477
1693.22	0.12977
1695.15	0.12502
1697.08	0.12001
1699.01	0.11488
1700.93	0.10948
1702.86	0.10359
1704.79	0.09775
1706.72	0.09257
1708.65	0.08842
1710.58	0.08505
1712.51	0.0812
1714.43	0.0775
1716.36	0.07414
1718.29	0.07049
1720.22	0.06673
1722.15	0.06296
1724.08	0.05953
1726.01	0.05713
1727.93	0.05541
1729.86	0.05366
1731.79	0.05186
1733.72	0.0501
1735.65	0.04825
1737.58	0.04624
1739.5	0.04432
1741.43	0.04272
1743.36	0.04144
1745.29	0.04035
1747.22	0.0389
1749.15	0.03747
1751.08	0.03599
1753	0.03453
1754.93	0.03314
1756.86	0.03174
1758.79	0.03055
1760.72	0.02965
1762.65	0.02888
1764.58	0.02834
1766.5	0.02788
1768.43	0.0274
1770.36	0.02678
1772.29	0.02624
1774.22	0.02558
1776.15	0.02474
1778.07	0.02379
1780	0.02276
1781.93	0.02188
1783.86	0.02157
1785.79	0.0214
1787.72	0.02128
1789.64	0.02113
1791.57	0.02107
1793.5	0.02101
1795.43	0.02085
1797.36	0.02042
1799.29	0.01972
1801.22	0.01896
1803.14	0.01847
1805.07	0.01803
1807	0.01755
1808.93	0.01705
1810.86	0.01664
1812.79	0.01629
1814.72	0.01592
1816.64	0.01558
1818.57	0.01528
1820.5	0.01511
1822.43	0.01522
1824.36	0.01529
1826.29	0.01524
1828.21	0.0151
1830.14	0.01489
1832.07	0.01452
1834	0.01409
1835.93	0.01385
1837.86	0.01376
1839.79	0.01381
1841.71	0.01396
1843.64	0.01394
1845.57	0.0138
1847.5	0.01356
1849.43	0.01325
1851.36	0.01285
1853.29	0.01249
1855.21	0.0123
1857.14	0.01218
1859.07	0.01215
1861	0.01238
1862.93	0.01265
1864.86	0.01285
1866.79	0.01293
1868.71	0.01289
1870.64	0.01275
1872.57	0.01251
1874.5	0.01214
1876.43	0.01176
1878.36	0.01152
1880.29	0.01155
1882.21	0.01166
1884.14	0.01171
1886.07	0.01173
1888	0.0118
1889.93	0.01182
1891.86	0.01178
1893.78	0.01169
1895.71	0.01158
1897.64	0.01141
1899.57	0.01129
1901.5	0.0113
1903.43	0.01132
1905.36	0.01133
1907.28	0.01135
1909.21	0.01136
1911.14	0.01138
1913.07	0.01136
1915	0.01141
1916.93	0.01145
1918.86	0.01148
1920.78	0.0115
1922.71	0.01146
1924.64	0.01132
1926.57	0.01115
1928.5	0.011
1930.43	0.01087
1932.35	0.01074
1934.28	0.0108
1936.21	0.01093
1938.14	0.01107
1940.07	0.01117
1942	0.01123
1943.92	0.01122
1945.85	0.01118
1947.78	0.0111
1949.71	0.01098
1951.64	0.01085
1953.57	0.01083
1955.5	0.01084
1957.42	0.01087
1959.35	0.01097
1961.28	0.01107
1963.21	0.01114
1965.14	0.0112
1967.07	0.01124
1969	0.01125
1970.92	0.01124
1972.85	0.01123
1974.78	0.0112
1976.71	0.01119
1978.64	0.01126
1980.57	0.01135
1982.49	0.01143
1984.42	0.01158
1986.35	0.01175
1988.28	0.0119
1990.21	0.01201
1992.14	0.01211
1994.07	0.01218
1995.99	0.0122
1997.92	0.01222
1999.85	0.01226
2001.78	0.01234
2003.71	0.01249
2005.64	0.01262
2007.57	0.01275
2009.49	0.01294
2011.42	0.01317
2013.35	0.01338
2015.28	0.01359
2017.21	0.0138
2019.14	0.014
2021.07	0.01419
2022.99	0.01436
2024.92	0.01451
2026.85	0.01468
2028.78	0.0149
2030.71	0.01513
2032.64	0.01537
2034.56	0.01565
2036.49	0.01594
2038.42	0.01623
2040.35	0.01653
2042.28	0.01683
2044.21	0.01712
2046.13	0.01741
2048.06	0.0177
2049.99	0.01799
2051.92	0.01831
2053.85	0.01867
2055.78	0.01903
2057.71	0.01944
2059.64	0.01987
2061.56	0.02031
2063.49	0.02074
2065.42	0.02118
2067.35	0.02162
2069.28	0.02206
2071.21	0.0225
2073.14	0.02294
2075.06	0.02338
2076.99	0.02384
2078.92	0.02428
2080.85	0.02473
2082.78	0.02517
2084.7	0.02562
2086.63	0.02607
2088.56	0.02651
2090.49	0.02694
2092.42	0.02736
2094.35	0.02777
2096.28	0.02817
2098.2	0.02855
2100.13	0.02893
2102.06	0.0293
2103.99	0.02966
2105.92	0.02999
2107.85	0.03031
2109.78	0.03062
2111.7	0.03091
2113.63	0.03119
2115.56	0.03146
2117.49	0.03172
2119.42	0.03198
2121.35	0.03223
2123.28	0.03247
2125.2	0.03272
2127.13	0.03296
2129.06	0.03321
2130.99	0.03346
2132.92	0.03371
2134.85	0.03397
2136.78	0.03423
2138.7	0.03451
2140.63	0.03479
2142.56	0.03506
2144.49	0.03533
2146.42	0.03561
2148.35	0.03588
2150.27	0.03615
2152.2	0.03641
2154.13	0.03666
2156.06	0.03692
2157.99	0.03716
2159.92	0.03739
2161.84	0.03762
2163.77	0.03785
2165.7	0.03808
2167.63	0.0383
2169.56	0.03852
2171.49	0.03873
2173.42	0.03893
2175.34	0.03913
2177.27	0.03933
2179.2	0.03952
2181.13	0.03971
2183.06	0.03989
2184.99	0.04006
2186.92	0.04023
2188.84	0.04039
2190.77	0.04053
2192.7	0.04068
2194.63	0.04082
2196.56	0.04096
2198.49	0.04108
2200.41	0.04119
2202.34	0.0413
2204.27	0.0414
2206.2	0.04149
2208.13	0.04157
2210.06	0.04163
2211.99	0.0417
2213.91	0.04175
2215.84	0.0418
2217.77	0.04183
2219.7	0.04186
2221.63	0.04188
2223.56	0.0419
2225.49	0.0419
2227.41	0.0419
2229.34	0.04189
2231.27	0.04189
2233.2	0.04188
2235.13	0.04187
2237.06	0.04185
2238.99	0.04183
2240.91	0.04182
2242.84	0.0418
2244.77	0.04177
2246.7	0.04174
2248.63	0.0417
2250.56	0.04166
2252.49	0.04162
2254.41	0.04156
2256.34	0.0415
2258.27	0.04145
2260.2	0.0414
2262.13	0.04134
2264.06	0.04127
2265.98	0.0412
2267.91	0.04111
2269.84	0.04101
2271.77	0.04089
2273.7	0.04077
2275.63	0.04063
2277.55	0.04048
2279.48	0.04033
2281.41	0.04021
2283.34	0.0401
2285.27	0.04004
2287.2	0.04001
2289.13	0.04003
2291.05	0.04008
2292.98	0.04015
2294.91	0.04021
2296.84	0.04027
2298.77	0.04034
2300.7	0.04044
2302.62	0.04057
2304.55	0.04076
2306.48	0.04098
2308.41	0.04121
2310.34	0.04143
2312.27	0.0417
2314.2	0.04204
2316.12	0.04243
2318.05	0.04284
2319.98	0.04327
2321.91	0.04376
2323.84	0.04427
2325.77	0.0447
2327.7	0.04501
2329.62	0.0452
2331.55	0.04537
2333.48	0.04555
2335.41	0.04575
2337.34	0.04592
2339.27	0.04586
2341.2	0.04545
2343.12	0.04482
2345.05	0.04415
2346.98	0.04368
2348.91	0.04358
2350.84	0.04397
2352.77	0.04485
2354.7	0.04608
2356.62	0.04737
2358.55	0.04827
2360.48	0.04855
2362.41	0.04868
2364.34	0.04885
2366.27	0.049
2368.2	0.04914
2370.12	0.04928
2372.05	0.04946
2373.98	0.0496
2375.91	0.04972
2377.84	0.04993
2379.76	0.05004
2381.69	0.05018
2383.62	0.05034
2385.55	0.05051
2387.48	0.05066
2389.41	0.0508
2391.34	0.05095
2393.26	0.05112
2395.19	0.05127
2397.12	0.05143
2399.05	0.05158
2400.98	0.05172
2402.91	0.0519
2404.84	0.0519
2406.76	0.05191
2408.69	0.05192
2410.62	0.05193
2412.55	0.05197
2414.48	0.05201
2416.41	0.05207
2418.34	0.05214
2420.26	0.05221
2422.19	0.0523
2424.12	0.05239
2426.05	0.05247
2427.98	0.05254
2429.91	0.05263
2431.84	0.05275
2433.76	0.05289
2435.69	0.05304
2437.62	0.05318
2439.55	0.05333
2441.48	0.0535
2443.41	0.05368
2445.33	0.05386
2447.26	0.05406
2449.19	0.05427
2451.12	0.05448
2453.05	0.0547
2454.98	0.05491
2456.91	0.05513
2458.83	0.05537
2460.76	0.05561
2462.69	0.05586
2464.62	0.05612
2466.55	0.0564
2468.48	0.05668
2470.41	0.05697
2472.33	0.05727
2474.26	0.05758
2476.19	0.05792
2478.12	0.05827
2480.05	0.05861
2481.98	0.05894
2483.9	0.05928
2485.83	0.05963
2487.76	0.06
2489.69	0.0604
2491.62	0.06084
2493.55	0.0613
2495.47	0.06179
2497.4	0.06229
2499.33	0.06279
2501.26	0.06331
2503.19	0.06383
2505.12	0.06433
2507.05	0.06483
2508.97	0.06533
2510.9	0.06581
2512.83	0.06627
2514.76	0.06672
2516.69	0.06716
2518.62	0.0676
2520.55	0.06805
2522.47	0.06849
2524.4	0.06895
2526.33	0.0694
2528.26	0.06987
2530.19	0.07034
2532.12	0.07081
2534.05	0.07129
2535.97	0.07179
2537.9	0.0723
2539.83	0.07284
2541.76	0.07339
2543.69	0.07397
2545.62	0.07456
2547.55	0.07517
2549.47	0.07577
2551.4	0.07636
2553.33	0.07698
2555.26	0.07761
2557.19	0.07827
2559.12	0.07895
2561.04	0.07962
2562.97	0.08031
2564.9	0.08101
2566.83	0.0817
2568.76	0.0824
2570.69	0.08311
2572.61	0.08384
2574.54	0.0846
2576.47	0.08538
2578.4	0.08616
2580.33	0.08694
2582.26	0.08773
2584.19	0.08852
2586.11	0.08931
2588.04	0.0901
2589.97	0.09092
2591.9	0.09174
2593.83	0.09258
2595.76	0.09342
2597.69	0.09427
2599.61	0.09512
2601.54	0.09598
2603.47	0.09685
2605.4	0.09773
2607.33	0.09864
2609.26	0.09955
2611.18	0.10049
2613.11	0.10145
2615.04	0.10241
2616.97	0.1034
2618.9	0.1044
2620.83	0.10538
2622.76	0.10637
2624.68	0.10738
2626.61	0.10838
2628.54	0.10941
2630.47	0.11047
2632.4	0.11156
2634.33	0.11265
2636.26	0.11375
2638.18	0.11485
2640.11	0.11594
2642.04	0.11704
2643.97	0.11816
2645.9	0.11929
2647.83	0.12046
2649.76	0.12165
2651.68	0.12286
2653.61	0.12406
2655.54	0.12527
2657.47	0.12649
2659.4	0.12772
2661.33	0.12895
2663.25	0.13019
2665.18	0.13147
2667.11	0.13275
2669.04	0.13404
2670.97	0.13534
2672.9	0.13665
2674.82	0.13799
2676.75	0.13935
2678.68	0.14071
2680.61	0.14207
2682.54	0.14342
2684.47	0.14477
2686.4	0.1461
2688.32	0.14744
2690.25	0.14879
2692.18	0.15015
2694.11	0.15153
2696.04	0.15294
2697.97	0.15437
2699.9	0.1558
2701.82	0.15724
2703.75	0.15871
2705.68	0.16018
2707.61	0.16165
2709.54	0.16313
2711.47	0.16462
2713.4	0.16609
2715.32	0.16756
2717.25	0.16903
2719.18	0.17051
2721.11	0.17202
2723.04	0.17353
2724.97	0.17506
2726.89	0.17659
2728.82	0.17812
2730.75	0.17966
2732.68	0.1812
2734.61	0.18273
2736.54	0.18427
2738.47	0.18582
2740.39	0.18739
2742.32	0.18897
2744.25	0.19058
2746.18	0.19218
2748.11	0.19378
2750.04	0.19537
2751.97	0.19697
2753.89	0.19856
2755.82	0.20017
2757.75	0.20179
2759.68	0.20341
2761.61	0.20504
2763.54	0.2067
2765.47	0.20838
2767.39	0.21007
2769.32	0.21176
2771.25	0.21347
2773.18	0.21517
2775.11	0.21689
2777.04	0.2186
2778.96	0.22033
2780.89	0.22206
2782.82	0.22383
2784.75	0.2256
2786.68	0.22738
2788.61	0.22917
2790.53	0.23096
2792.46	0.23276
2794.39	0.23459
2796.32	0.23646
2798.25	0.23837
2800.18	0.24028
2802.11	0.24221
2804.03	0.24414
2805.96	0.24608
2807.89	0.24799
2809.82	0.24988
2811.75	0.25181
2813.68	0.25377
2815.61	0.25575
2817.53	0.25775
2819.46	0.25975
2821.39	0.26173
2823.32	0.26372
2825.25	0.26572
2827.18	0.26769
2829.11	0.26966
2831.03	0.27165
2832.96	0.27366
2834.89	0.27571
2836.82	0.2778
2838.75	0.27994
2840.68	0.28217
2842.61	0.28453
2844.53	0.28701
2846.46	0.28952
2848.39	0.29197
2850.32	0.29428
2852.25	0.29639
2854.18	0.29824
2856.1	0.2998
2858.03	0.30115
2859.96	0.30241
2861.89	0.30365
2863.82	0.30494
2865.75	0.30629
2867.68	0.3077
2869.6	0.30914
2871.53	0.31063
2873.46	0.3121
2875.39	0.31354
2877.32	0.31494
2879.25	0.31635
2881.18	0.31776
2883.1	0.31916
2885.03	0.32055
2886.96	0.32195
2888.89	0.32334
2890.82	0.32475
2892.75	0.32616
2894.67	0.32756
2896.6	0.32893
2898.53	0.33027
2900.46	0.33158
2902.39	0.33286
2904.32	0.33413
2906.24	0.33545
2908.17	0.33685
2910.1	0.33837
2912.03	0.34003
2913.96	0.34182
2915.89	0.34367
2917.82	0.34551
2919.74	0.34722
2921.67	0.34873
2923.6	0.35
2925.53	0.35102
2927.46	0.35179
2929.39	0.35229
2931.32	0.3526
2933.24	0.35283
2935.17	0.35298
2937.1	0.35305
2939.03	0.35303
2940.96	0.35299
2942.89	0.35294
2944.82	0.35292
2946.74	0.35295
2948.67	0.35302
2950.6	0.35321
2952.53	0.35352
2954.46	0.35386
2956.39	0.35419
2958.31	0.35447
2960.24	0.35471
2962.17	0.3549
2964.1	0.35501
2966.03	0.35504
2967.96	0.35501
2969.89	0.35494
2971.81	0.35487
2973.74	0.35478
2975.67	0.35469
2977.6	0.35463
2979.53	0.35465
2981.46	0.35474
2983.39	0.35485
2985.31	0.35498
2987.24	0.35513
2989.17	0.3553
2991.1	0.3555
2993.03	0.35571
2994.96	0.35592
2996.89	0.35617
2998.81	0.35645
3000.74	0.35676
3002.67	0.35717
3004.6	0.35767
3006.53	0.35815
3008.46	0.35862
3010.38	0.35907
3012.31	0.35947
3014.24	0.35982
3016.17	0.36016
3018.1	0.3605
3020.03	0.36088
3021.95	0.36136
3023.88	0.36191
3025.81	0.36252
3027.74	0.36314
3029.67	0.36372
3031.6	0.36422
3033.53	0.36468
3035.45	0.36515
3037.38	0.3656
3039.31	0.36602
3041.24	0.36646
3043.17	0.36698
3045.1	0.36757
3047.03	0.36814
3048.95	0.36871
3050.88	0.36927
3052.81	0.36979
3054.74	0.37031
3056.67	0.37082
3058.6	0.37132
3060.53	0.37187
3062.45	0.37247
3064.38	0.37306
3066.31	0.37364
3068.24	0.37422
3070.17	0.37479
3072.1	0.37536
3074.02	0.37596
3075.95	0.37658
3077.88	0.37722
3079.81	0.37793
3081.74	0.37868
3083.67	0.37938
3085.59	0.38005
3087.52	0.38071
3089.45	0.38142
3091.38	0.38218
3093.31	0.38297
3095.24	0.38376
3097.17	0.38457
3099.09	0.38538
3101.02	0.38619
3102.95	0.38699
3104.88	0.38783
3106.81	0.38871
3108.74	0.38959
3110.67	0.39052
3112.59	0.39149
3114.52	0.3925
3116.45	0.39352
3118.38	0.39455
3120.31	0.39561
3122.24	0.3967
3124.16	0.39787
3126.09	0.39904
3128.02	0.40019
3129.95	0.40137
3131.88	0.40257
3133.81	0.40379
3135.74	0.405
3137.66	0.40622
3139.59	0.4075
3141.52	0.40883
3143.45	0.41025
3145.38	0.4117
3147.31	0.41316
3149.24	0.41469
3151.16	0.41626
3153.09	0.41786
3155.02	0.41947
3156.95	0.4211
3158.88	0.42277
3160.81	0.42449
3162.74	0.42625
3164.66	0.42798
3166.59	0.42976
3168.52	0.43167
3170.45	0.43365
3172.38	0.43564
3174.31	0.4376
3176.24	0.43958
3178.16	0.44162
3180.09	0.44367
3182.02	0.44567
3183.95	0.44765
3185.88	0.4497
3187.81	0.45182
3189.73	0.45399
3191.66	0.45616
3193.59	0.45838
3195.52	0.46065
3197.45	0.46289
3199.38	0.4651
3201.3	0.46736
3203.23	0.46959
3205.16	0.47181
3207.09	0.47407
3209.02	0.47639
3210.95	0.47874
3212.88	0.48118
3214.8	0.48356
3216.73	0.48589
3218.66	0.48832
3220.59	0.49088
3222.52	0.49338
3224.45	0.49586
3226.38	0.49838
3228.3	0.50091
3230.23	0.50342
3232.16	0.50596
3234.09	0.50847
3236.02	0.51102
3237.95	0.51361
3239.88	0.51623
3241.8	0.51879
3243.73	0.52129
3245.66	0.52381
3247.59	0.52638
3249.52	0.52899
3251.45	0.53168
3253.38	0.53446
3255.3	0.53734
3257.23	0.54026
3259.16	0.5432
3261.09	0.54609
3263.02	0.54899
3264.95	0.55193
3266.87	0.55492
3268.8	0.55796
3270.73	0.56109
3272.66	0.56428
3274.59	0.56752
3276.52	0.57085
3278.45	0.57422
3280.37	0.57758
3282.3	0.58105
3284.23	0.58462
3286.16	0.58821
3288.09	0.59188
3290.02	0.59564
3291.95	0.59935
3293.87	0.60294
3295.8	0.60648
3297.73	0.60994
3299.66	0.61337
3301.59	0.61694
3303.52	0.6206
3305.44	0.6243
3307.37	0.62801
3309.3	0.63169
3311.23	0.6352
3313.16	0.63854
3315.09	0.6418
3317.01	0.64507
3318.94	0.64837
3320.87	0.65165
3322.8	0.65489
3324.73	0.65824
3326.66	0.66164
3328.59	0.66503
3330.51	0.66843
3332.44	0.67186
3334.37	0.67533
3336.3	0.67896
3338.23	0.68269
3340.16	0.68643
3342.09	0.69022
3344.01	0.69422
3345.94	0.69847
3347.87	0.70291
3349.8	0.70738
3351.73	0.71188
3353.66	0.7165
3355.59	0.72129
3357.51	0.72612
3359.44	0.73102
3361.37	0.73605
3363.3	0.74125
3365.23	0.74675
3367.16	0.75238
3369.08	0.75779
3371.01	0.76315
3372.94	0.76845
3374.87	0.77376
3376.8	0.77913
3378.73	0.78471
3380.66	0.7905
3382.58	0.79642
3384.51	0.8025
3386.44	0.80872
3388.37	0.81481
3390.3	0.82066
3392.23	0.82616
3394.16	0.83141
3396.08	0.83638
3398.01	0.84106
3399.94	0.84557
3401.87	0.8499
3403.8	0.85419
3405.73	0.85851
3407.65	0.86259
3409.58	0.86631
3411.51	0.86968
3413.44	0.8727
3415.37	0.87545
3417.3	0.87799
3419.22	0.88035
3421.15	0.88238
3423.08	0.88414
3425.01	0.88566
3426.94	0.88674
3428.87	0.88728
3430.8	0.88732
3432.72	0.88715
3434.65	0.88685
3436.58	0.88616
3438.51	0.88519
3440.44	0.88388
3442.37	0.88236
3444.3	0.88066
3446.22	0.8786
3448.15	0.87606
3450.08	0.87306
3452.01	0.86994
3453.94	0.86665
3455.87	0.86275
3457.8	0.85861
3459.72	0.85419
3461.65	0.84945
3463.58	0.84434
3465.51	0.83916
3467.44	0.83373
3469.37	0.82806
3471.3	0.82253
3473.22	0.81724
3475.15	0.81198
3477.08	0.80677
3479.01	0.80149
3480.94	0.79592
3482.87	0.79013
3484.79	0.78449
3486.72	0.77873
3488.65	0.77278
3490.58	0.76666
3492.51	0.76079
3494.44	0.75543
3496.36	0.7502
3498.29	0.74479
3500.22	0.73931
3502.15	0.73388
3504.08	0.7286
3506.01	0.72311
3507.94	0.71742
3509.86	0.71156
3511.79	0.70585
3513.72	0.70052
3515.65	0.6952
3517.58	0.68963
3519.51	0.68436
3521.44	0.67921
3523.36	0.67394
3525.29	0.66831
3527.22	0.66275
3529.15	0.65701
3531.08	0.65091
3533.01	0.64473
3534.93	0.63869
3536.86	0.6328
3538.79	0.62724
3540.72	0.62166
3542.65	0.61623
3544.58	0.61095
3546.51	0.60578
3548.43	0.60031
3550.36	0.59473
3552.29	0.58922
3554.22	0.58372
3556.15	0.5783
3558.08	0.5735
3560.01	0.56869
3561.93	0.56392
3563.86	0.55902
3565.79	0.55393
3567.72	0.54871
3569.65	0.54359
3571.58	0.53843
3573.51	0.53312
3575.43	0.5281
3577.36	0.52417
3579.29	0.5208
3581.22	0.51743
3583.15	0.51399
3585.08	0.51082
3587.01	0.50786
3588.93	0.50501
3590.86	0.50227
3592.79	0.4997
3594.72	0.4972
3596.65	0.49506
3598.58	0.49348
3600.5	0.49195
3602.43	0.49046
3604.36	0.4896
3606.29	0.48934
3608.22	0.48961
3610.15	0.49067
3612.07	0.49251
3614	0.49443
3615.93	0.49634
3617.86	0.49843
3619.79	0.50127
3621.72	0.50444
3623.65	0.50778
3625.57	0.51088
3627.5	0.5133
3629.43	0.51479
3631.36	0.51503
3633.29	0.51355
3635.22	0.51009
3637.15	0.50489
3639.07	0.49956
3641	0.49461
3642.93	0.48737
3644.86	0.47763
3646.79	0.46677
3648.72	0.45437
3650.64	0.44067
3652.57	0.42622
3654.5	0.4113
3656.43	0.39674
3658.36	0.38391
3660.29	0.37371
3662.22	0.36336
3664.14	0.35298
3666.07	0.34477
3668	0.33656
3669.93	0.32835
3671.86	0.31994
3673.79	0.3111
3675.72	0.30186
3677.64	0.29286
3679.57	0.28525
3681.5	0.27852
3683.43	0.27198
3685.36	0.26668
3687.29	0.26127
3689.22	0.25592
3691.14	0.25044
3693.07	0.24507
3695	0.2395
3696.93	0.23387
3698.86	0.22841
3700.79	0.22333
3702.71	0.21858
3704.64	0.21388
3706.57	0.20903
3708.5	0.2042
3710.43	0.19957
3712.36	0.19541
3714.28	0.19128
3716.21	0.1874
3718.14	0.18375
3720.07	0.18047
3722	0.17761
3723.93	0.17478
3725.86	0.17218
3727.78	0.17009
3729.71	0.16795
3731.64	0.1658
3733.57	0.16362
3735.5	0.16156
3737.43	0.15935
3739.36	0.15697
3741.28	0.15479
3743.21	0.15343
3745.14	0.15233
3747.07	0.15119
3749	0.14943
3750.93	0.14744
3752.86	0.14505
3754.78	0.14232
3756.71	0.13936
3758.64	0.13664
3760.57	0.13453
3762.5	0.13319
3764.43	0.13156
3766.36	0.12973
3768.28	0.12778
3770.21	0.12612
3772.14	0.1244
3774.07	0.12262
3776	0.12091
3777.93	0.11942
3779.85	0.11803
3781.78	0.11678
3783.71	0.11528
3785.64	0.11358
3787.57	0.11185
3789.5	0.11046
3791.43	0.10921
3793.35	0.1085
3795.28	0.10804
3797.21	0.10765
3799.14	0.10715
3801.07	0.10637
3803	0.10496
3804.93	0.10307
3806.85	0.101
3808.78	0.0992
3810.71	0.09766
3812.64	0.09704
3814.57	0.09659
3816.5	0.09618
3818.42	0.09565
3820.35	0.09476
3822.28	0.09327
3824.21	0.09147
3826.14	0.08961
3828.07	0.08813
3829.99	0.08716
3831.92	0.08697
3833.85	0.08679
3835.78	0.08646
3837.71	0.08568
3839.64	0.08436
3841.57	0.08247
3843.49	0.08059
3845.42	0.07924
3847.35	0.07848
3849.28	0.07801
3851.21	0.07747
3853.14	0.07658
3855.07	0.07568
3856.99	0.07453
3858.92	0.07305
3860.85	0.07145
3862.78	0.07047
3864.71	0.07009
3866.64	0.06976
3868.57	0.06895
3870.49	0.06758
3872.42	0.06604
3874.35	0.0648
3876.28	0.06369
3878.21	0.06263
3880.14	0.06152
3882.07	0.06065
3883.99	0.06001
3885.92	0.05935
3887.85	0.05829
3889.78	0.05706
3891.71	0.05605
3893.64	0.05534
3895.56	0.05503
3897.49	0.05489
3899.42	0.05442
3901.35	0.05371
3903.28	0.05286
3905.21	0.05161
3907.14	0.04992
3909.06	0.04831
3910.99	0.04697
3912.92	0.04594
3914.85	0.04532
3916.78	0.045
3918.71	0.04456
3920.64	0.04398
3922.56	0.04336
3924.49	0.04277
3926.42	0.04208
3928.35	0.04133
3930.28	0.04042
3932.21	0.03941
3934.13	0.03844
3936.06	0.03764
3937.99	0.03673
3939.92	0.03589
3941.85	0.03532
3943.78	0.03492
3945.7	0.03441
3947.63	0.03375
3949.56	0.03292
3951.49	0.03209
3953.42	0.03129
3955.35	0.03053
3957.28	0.02964
3959.2	0.0288
3961.13	0.02804
3963.06	0.02734
3964.99	0.02666
3966.92	0.02604
3968.85	0.02543
3970.78	0.02485
3972.7	0.02425
3974.63	0.02363
3976.56	0.02289
3978.49	0.02213
3980.42	0.02134
3982.35	0.02058
3984.28	0.01988
3986.2	0.01927
3988.13	0.01866
3990.06	0.01805
3991.99	0.01746
3993.92	0.01685
3995.85	0.01616
3997.77	0.01548
3999.7	0.01484
