# Supplementary material for: Synthesis and thermodynamic properties of arsenate and sulfate-arsenate ettringite structure phases
Source: PLoS One. 2017 Jul 31;12(7):e0182160. doi: 10.1371/journal.pone.0182160 (PMC5536735; doi:10.1371/journal.pone.0182160)
Supplement: S2 File — a, b, c, d, e, f, g, and h correspond to the samples with Xsolid of 0, 0.04, 0.09, 0.12, 0.30, 0.53, 0.65, and 1.00, respectively. (ZIP) [file pone.0182160.s002.zip › S2_File/h.xls]

## Sheet: Sheet1
399.199	0.19417
401.127	0.20182
403.056	0.20719
404.984	0.21133
406.913	0.21796
408.841	0.22356
410.77	0.22815
412.698	0.23317
414.627	0.23745
416.555	0.24001
418.484	0.24064
420.412	0.23977
422.341	0.23789
424.269	0.2339
426.198	0.22755
428.126	0.21832
430.055	0.20738
431.983	0.19525
433.912	0.18286
435.84	0.17016
437.769	0.15766
439.697	0.1462
441.626	0.13613
443.554	0.12703
445.483	0.11906
447.411	0.11193
449.34	0.1058
451.268	0.10054
453.197	0.0965
455.125	0.09327
457.054	0.09081
458.982	0.0889
460.911	0.08781
462.839	0.08728
464.768	0.08746
466.696	0.08806
468.625	0.08873
470.553	0.08887
472.482	0.08891
474.41	0.08867
476.339	0.08825
478.267	0.08783
480.196	0.08783
482.124	0.08825
484.053	0.08957
485.981	0.09147
487.91	0.09387
489.838	0.09686
491.767	0.10041
493.695	0.10419
495.624	0.1084
497.552	0.1128
499.481	0.11742
501.409	0.12222
503.338	0.12734
505.266	0.1327
507.195	0.13826
509.123	0.14422
511.052	0.15073
512.98	0.15746
514.909	0.16432
516.837	0.171
518.766	0.17769
520.694	0.18408
522.623	0.18999
524.551	0.19525
526.48	0.19988
528.408	0.20422
530.337	0.2084
532.265	0.21219
534.194	0.21576
536.122	0.21935
538.051	0.22331
539.979	0.22741
541.908	0.23145
543.836	0.2354
545.765	0.23909
547.693	0.2423
549.622	0.24493
551.55	0.24676
553.479	0.24792
555.407	0.24849
557.336	0.24862
559.264	0.24831
561.193	0.24785
563.121	0.24715
565.05	0.24613
566.978	0.245
568.907	0.24382
570.835	0.24249
572.764	0.24109
574.692	0.23958
576.621	0.23801
578.549	0.23629
580.478	0.23449
582.406	0.23262
584.335	0.23066
586.263	0.22854
588.192	0.22638
590.12	0.22407
592.049	0.22166
593.977	0.21914
595.906	0.21652
597.834	0.21385
599.763	0.21104
601.691	0.20813
603.62	0.20509
605.548	0.20201
607.477	0.19897
609.405	0.19599
611.334	0.19312
613.262	0.19032
615.191	0.18758
617.119	0.18499
619.048	0.18247
620.976	0.18006
622.905	0.17772
624.833	0.17549
626.762	0.17342
628.69	0.1714
630.619	0.16957
632.547	0.16765
634.476	0.16598
636.404	0.16438
638.333	0.16287
640.261	0.16133
642.19	0.16004
644.118	0.15863
646.047	0.15717
647.975	0.15566
649.904	0.15412
651.832	0.15265
653.761	0.15115
655.689	0.14966
657.618	0.14806
659.546	0.1465
661.475	0.14492
663.403	0.14344
665.332	0.1421
667.26	0.14063
669.188	0.13915
671.117	0.13773
673.045	0.13622
674.974	0.13475
676.903	0.1333
678.831	0.13201
680.76	0.13068
682.688	0.12934
684.616	0.128
686.545	0.1267
688.473	0.1253
690.402	0.12395
692.331	0.12261
694.259	0.12151
696.188	0.12044
698.116	0.11937
700.044	0.11823
701.973	0.11723
703.902	0.11609
705.83	0.11492
707.759	0.11381
709.687	0.11273
711.615	0.11163
713.544	0.11058
715.472	0.10948
717.401	0.10837
719.33	0.10727
721.258	0.10619
723.187	0.10502
725.115	0.1039
727.043	0.10287
728.972	0.1018
730.9	0.10066
732.829	0.09958
734.757	0.0985
736.686	0.09814
738.614	0.09702
740.543	0.09604
742.471	0.09519
744.4	0.09448
746.328	0.0939
748.257	0.09345
750.185	0.09302
752.114	0.09299
754.042	0.09352
755.971	0.09422
757.899	0.09574
759.828	0.09805
761.756	0.10142
763.685	0.10571
765.613	0.1105
767.542	0.11542
769.47	0.12054
771.399	0.12581
773.327	0.13112
775.256	0.13659
777.184	0.14217
779.113	0.14778
781.041	0.1535
782.97	0.15937
784.898	0.16613
786.827	0.17384
788.755	0.18239
790.684	0.19169
792.612	0.2016
794.541	0.21206
796.469	0.22287
798.398	0.23389
800.326	0.24489
802.255	0.2557
804.183	0.26621
806.112	0.27637
808.04	0.28597
809.969	0.29492
811.897	0.30319
813.826	0.31078
815.754	0.31762
817.683	0.3236
819.611	0.32871
821.54	0.33302
823.468	0.33672
825.397	0.33989
827.325	0.34265
829.254	0.34522
831.182	0.34782
833.111	0.35041
835.039	0.35283
836.968	0.35499
838.896	0.35697
840.825	0.35866
842.753	0.36008
844.682	0.36122
846.61	0.36212
848.539	0.36289
850.467	0.36349
852.396	0.3637
854.324	0.36344
856.253	0.36258
858.181	0.36108
860.11	0.35887
862.038	0.356
863.967	0.35251
865.895	0.34857
867.824	0.34441
869.752	0.34013
871.681	0.33579
873.609	0.33155
875.538	0.32753
877.466	0.3238
879.395	0.32031
881.323	0.31695
883.252	0.31341
885.18	0.30938
887.109	0.30463
889.037	0.29894
890.966	0.29226
892.894	0.28476
894.823	0.27673
896.751	0.26854
898.68	0.26043
900.608	0.25258
902.537	0.24494
904.465	0.23712
906.394	0.229
908.322	0.22038
910.251	0.21108
912.179	0.20088
914.108	0.18977
916.036	0.17881
917.965	0.16806
919.893	0.15748
921.822	0.14725
923.75	0.13732
925.679	0.12767
927.607	0.11832
929.536	0.10929
931.464	0.1007
933.393	0.09298
935.321	0.08599
937.25	0.07983
939.178	0.0747
941.107	0.0706
943.035	0.06695
944.964	0.06366
946.892	0.06091
948.821	0.05855
950.749	0.05655
952.678	0.05467
954.606	0.05304
956.535	0.05155
958.463	0.05033
960.392	0.04931
962.32	0.0484
964.249	0.04756
966.177	0.04678
968.106	0.04617
970.034	0.04562
971.963	0.04513
973.891	0.04472
975.82	0.04437
977.748	0.04409
979.677	0.04379
981.605	0.04357
983.534	0.04327
985.462	0.043
987.391	0.0429
989.319	0.04285
991.248	0.04259
993.176	0.0423
995.105	0.04203
997.033	0.04175
998.962	0.04147
1000.89	0.0412
1002.82	0.04091
1004.75	0.04061
1006.68	0.04031
1008.6	0.04004
1010.53	0.03974
1012.46	0.03944
1014.39	0.03913
1016.32	0.03885
1018.25	0.03859
1020.17	0.03835
1022.1	0.03813
1024.03	0.03789
1025.96	0.03767
1027.89	0.03744
1029.82	0.03718
1031.75	0.03695
1033.67	0.03671
1035.6	0.03647
1037.53	0.03624
1039.46	0.03601
1041.39	0.03579
1043.32	0.03557
1045.24	0.03534
1047.17	0.03512
1049.1	0.0349
1051.03	0.0347
1052.96	0.03448
1054.89	0.03427
1056.82	0.03406
1058.74	0.03386
1060.67	0.03407
1062.6	0.03387
1064.53	0.03368
1066.46	0.03349
1068.39	0.03332
1070.32	0.03314
1072.24	0.03297
1074.17	0.0328
1076.1	0.03263
1078.03	0.03247
1079.96	0.03232
1081.89	0.03217
1083.82	0.03203
1085.74	0.03189
1087.67	0.03176
1089.6	0.03163
1091.53	0.03151
1093.46	0.0314
1095.39	0.03128
1097.32	0.03118
1099.24	0.03106
1101.17	0.03095
1103.1	0.03085
1105.03	0.03074
1106.96	0.03063
1108.89	0.03051
1110.81	0.0304
1112.74	0.03039
1114.67	0.03029
1116.6	0.03015
1118.53	0.03004
1120.46	0.02992
1122.38	0.02989
1124.31	0.02975
1126.24	0.02962
1128.17	0.02958
1130.1	0.02945
1132.03	0.02934
1133.96	0.02918
1135.88	0.02894
1137.81	0.02867
1139.74	0.02836
1141.67	0.02804
1143.6	0.02768
1145.53	0.0273
1147.46	0.02691
1149.38	0.02649
1151.31	0.02604
1153.24	0.02555
1155.17	0.02502
1157.1	0.02447
1159.03	0.02388
1160.95	0.02328
1162.88	0.02264
1164.81	0.02198
1166.74	0.02131
1168.67	0.02061
1170.6	0.01987
1172.53	0.01911
1174.45	0.01831
1176.38	0.01748
1178.31	0.01667
1180.24	0.01588
1182.17	0.01507
1184.1	0.01428
1186.03	0.01349
1187.95	0.01271
1189.88	0.01194
1191.81	0.01119
1193.74	0.01045
1195.67	0.0097
1197.6	0.00897
1199.53	0.00825
1201.45	0.00758
1203.38	0.00695
1205.31	0.00632
1207.24	0.0057
1209.17	0.00513
1211.1	0.00459
1213.03	0.00408
1214.95	0.00358
1216.88	0.00311
1218.81	0.00267
1220.74	0.00229
1222.67	0.00194
1224.6	0.00163
1226.52	0.00135
1228.45	0.00113
1230.38	0.000944244
1232.31	0.000804499
1234.24	0.000697292
1236.17	0.000616325
1238.1	0.000561096
1240.02	0.000528177
1241.95	0.000509061
1243.88	0.000499118
1245.81	0.000496248
1247.74	0.000494945
1249.67	0.000483581
1251.6	0.000458663
1253.52	0.000430427
1255.45	0.000397267
1257.38	0.000361749
1259.31	0.000101983
1261.24	8.98012e-05
1263.17	4.68894e-05
1265.09	4.53191e-05
1267.02	4.94229e-05
1268.95	5.76471e-05
1270.88	7.07044e-05
1272.81	9.04846e-05
1274.74	0.000114177
1276.66	0.00013866
1278.59	0.000158107
1280.52	0.000170725
1282.45	0.000177915
1284.38	0.000182068
1286.31	0.000182278
1288.24	0.000179774
1290.16	0.00144
1292.09	0.00149
1294.02	0.00159
1295.95	0.00174
1297.88	0.00191
1299.81	0.00211
1301.74	0.00237
1303.66	0.00259
1305.59	0.00282
1307.52	0.00308
1309.45	0.00331
1311.38	0.00357
1313.31	0.00388
1315.23	0.00421
1317.16	0.00455
1319.09	0.00488
1321.02	0.0052
1322.95	0.00548
1324.88	0.00581
1326.81	0.00615
1328.73	0.00638
1330.66	0.0065
1332.59	0.00859
1334.52	0.00926
1336.45	0.00982
1338.38	0.01027
1340.31	0.01062
1342.23	0.01093
1344.16	0.0112
1346.09	0.01147
1348.02	0.01187
1349.95	0.01253
1351.88	0.01341
1353.81	0.01435
1355.73	0.01546
1357.66	0.01659
1359.59	0.01766
1361.52	0.01877
1363.45	0.0198
1365.38	0.0208
1367.3	0.02202
1369.23	0.02328
1371.16	0.0245
1373.09	0.02578
1375.02	0.02719
1376.95	0.02848
1378.88	0.02974
1380.8	0.03119
1382.73	0.03258
1384.66	0.03386
1386.59	0.03533
1388.52	0.03693
1390.45	0.03859
1392.38	0.0401
1394.3	0.04154
1396.23	0.04286
1398.16	0.04421
1400.09	0.04542
1402.02	0.04661
1403.95	0.04774
1405.87	0.04883
1407.8	0.04987
1409.73	0.05085
1411.66	0.05174
1413.59	0.05244
1415.52	0.05298
1417.44	0.05269
1419.37	0.05297
1421.3	0.05363
1423.23	0.05363
1425.16	0.05361
1427.09	0.05358
1429.02	0.05356
1430.94	0.05353
1432.87	0.0535
1434.8	0.05345
1436.73	0.0534
1438.66	0.05337
1440.59	0.05325
1442.52	0.05318
1444.44	0.05297
1446.37	0.0527
1448.3	0.05225
1450.23	0.05177
1452.16	0.05113
1454.09	0.05045
1456.02	0.04965
1457.94	0.04876
1459.87	0.0478
1461.8	0.04668
1463.73	0.04551
1465.66	0.04443
1467.59	0.0436
1469.52	0.04327
1471.44	0.04263
1473.37	0.04171
1475.3	0.0407
1477.23	0.03964
1479.16	0.03838
1481.09	0.03722
1483.01	0.03648
1484.94	0.03608
1486.87	0.03552
1488.8	0.03498
1490.73	0.03447
1492.66	0.03393
1494.59	0.03319
1496.51	0.03203
1498.44	0.03086
1500.37	0.03068
1502.3	0.03079
1504.23	0.03066
1506.16	0.03018
1508.09	0.02974
1510.01	0.02936
1511.94	0.02862
1513.87	0.02791
1515.8	0.02704
1517.73	0.0264
1519.66	0.02643
1521.58	0.02619
1523.51	0.02553
1525.44	0.02594
1527.37	0.026
1529.3	0.02613
1531.23	0.02625
1533.15	0.02644
1535.08	0.02673
1537.01	0.02727
1538.94	0.0282
1540.87	0.02943
1542.8	0.03103
1544.73	0.03267
1546.65	0.03439
1548.58	0.03627
1550.51	0.03826
1552.44	0.04036
1554.37	0.04265
1556.3	0.04488
1558.23	0.04682
1560.15	0.04798
1562.08	0.04956
1564.01	0.05102
1565.94	0.05222
1567.87	0.05324
1569.8	0.05539
1571.72	0.05851
1573.65	0.06117
1575.58	0.0634
1577.51	0.06542
1579.44	0.0669
1581.37	0.06876
1583.3	0.07046
1585.22	0.07181
1587.15	0.07349
1589.08	0.076
1591.01	0.0783
1592.94	0.08056
1594.87	0.08286
1596.8	0.08528
1598.72	0.0876
1600.65	0.09014
1602.58	0.09285
1604.51	0.09578
1606.44	0.09848
1608.37	0.10137
1610.3	0.10494
1612.22	0.10875
1614.15	0.11227
1616.08	0.11641
1618.01	0.12055
1619.94	0.12498
1621.87	0.12967
1623.8	0.13433
1625.72	0.13792
1627.65	0.14188
1629.58	0.14729
1631.51	0.1526
1633.44	0.15734
1635.37	0.16225
1637.29	0.16579
1639.22	0.1699
1641.15	0.17426
1643.08	0.17743
1645.01	0.17929
1646.94	0.18254
1648.87	0.18639
1650.79	0.18956
1652.72	0.19168
1654.65	0.19328
1656.58	0.19413
1658.51	0.19541
1660.44	0.19593
1662.37	0.19558
1664.29	0.19472
1666.22	0.1942
1668.15	0.19239
1670.08	0.18924
1672.01	0.18492
1673.94	0.1801
1675.86	0.17532
1677.79	0.17011
1679.72	0.1647
1681.65	0.15969
1683.58	0.15421
1685.51	0.1484
1687.43	0.14245
1689.36	0.13663
1691.29	0.13122
1693.22	0.12624
1695.15	0.12182
1697.08	0.11754
1699.01	0.11329
1700.93	0.10889
1702.86	0.10399
1704.79	0.09866
1706.72	0.09354
1708.65	0.08953
1710.58	0.0865
1712.51	0.08356
1714.43	0.08041
1716.36	0.07733
1718.29	0.07402
1720.22	0.07027
1722.15	0.06629
1724.08	0.06215
1726.01	0.05895
1727.93	0.05688
1729.86	0.05516
1731.79	0.05338
1733.72	0.05155
1735.65	0.04968
1737.58	0.04758
1739.5	0.04532
1741.43	0.04333
1743.36	0.04169
1745.29	0.04053
1747.22	0.03906
1749.15	0.03739
1751.08	0.03567
1753	0.03383
1754.93	0.03218
1756.86	0.03049
1758.79	0.02883
1760.72	0.02758
1762.65	0.02645
1764.58	0.02576
1766.5	0.02518
1768.43	0.02474
1770.36	0.02403
1772.29	0.02332
1774.22	0.02269
1776.15	0.02174
1778.07	0.02058
1780	0.01931
1781.93	0.0179
1783.86	0.01728
1785.79	0.01713
1787.72	0.01708
1789.64	0.01693
1791.57	0.01683
1793.5	0.01684
1795.43	0.01673
1797.36	0.01635
1799.29	0.01556
1801.22	0.01444
1803.14	0.01366
1805.07	0.01317
1807	0.01259
1808.93	0.01196
1810.86	0.01138
1812.79	0.01099
1814.72	0.01053
1816.64	0.01007
1818.57	0.00969
1820.5	0.00928
1822.43	0.00935
1824.36	0.00956
1826.29	0.00956
1828.21	0.00944
1830.14	0.00927
1832.07	0.0089
1834	0.00824
1835.93	0.00774
1837.86	0.00757
1839.79	0.00747
1841.71	0.0077
1843.64	0.00776
1845.57	0.0076
1847.5	0.00731
1849.43	0.00694
1851.36	0.00642
1853.29	0.00581
1855.21	0.00545
1857.14	0.00528
1859.07	0.00506
1861	0.00523
1862.93	0.00556
1864.86	0.00582
1866.79	0.00589
1868.71	0.00582
1870.64	0.00562
1872.57	0.00531
1874.5	0.00482
1876.43	0.00422
1878.36	0.00369
1880.29	0.00354
1882.21	0.00365
1884.14	0.0037
1886.07	0.00365
1888	0.00365
1889.93	0.00362
1891.86	0.00352
1893.78	0.00333
1895.71	0.00313
1897.64	0.00287
1899.57	0.00257
1901.5	0.00251
1903.43	0.0025
1905.36	0.00246
1907.28	0.00242
1909.21	0.0023
1911.14	0.00229
1913.07	0.00219
1915	0.00218
1916.93	0.0022
1918.86	0.00217
1920.78	0.00215
1922.71	0.00209
1924.64	0.0019
1926.57	0.00161
1928.5	0.00132
1930.43	0.00115
1932.35	0.00085009
1934.28	0.00077915
1936.21	0.000881066
1938.14	0.000989482
1940.07	0.00109
1942	0.00114
1943.92	0.00113
1945.85	0.00106
1947.78	0.000953882
1949.71	0.000789241
1951.64	0.000536042
1953.57	0.000420144
1955.5	0.000396199
1957.42	0.000355044
1959.35	0.000417955
1961.28	0.000532459
1963.21	0.000608635
1965.14	0.000647292
1967.07	0.00067593
1969	0.000671019
1970.92	0.000624927
1972.85	0.000567559
1974.78	0.000476762
1976.71	0.000790209
1978.64	0.00085654
1980.57	0.00105
1982.49	0.00115
1984.42	0.00146
1986.35	0.00191
1988.28	0.00228
1990.21	0.00256
1992.14	0.00278
1994.07	0.00292
1995.99	0.00297
1997.92	0.00295
1999.85	0.00296
2001.78	0.00299
2003.71	0.00331
2005.64	0.00366
2007.57	0.0039
2009.49	0.00429
2011.42	0.00485
2013.35	0.0054
2015.28	0.00591
2017.21	0.00638
2019.14	0.00684
2021.07	0.00725
2022.99	0.00761
2024.92	0.00791
2026.85	0.00823
2028.78	0.00873
2030.71	0.0093
2032.64	0.00986
2034.56	0.01052
2036.49	0.0112
2038.42	0.01189
2040.35	0.01255
2042.28	0.01319
2044.21	0.0138
2046.13	0.01441
2048.06	0.015
2049.99	0.01559
2051.92	0.01624
2053.85	0.01699
2055.78	0.01774
2057.71	0.01861
2059.64	0.01954
2061.56	0.02048
2063.49	0.0214
2065.42	0.02234
2067.35	0.02325
2069.28	0.02417
2071.21	0.02507
2073.14	0.02598
2075.06	0.0269
2076.99	0.02794
2078.92	0.02898
2080.85	0.02999
2082.78	0.03105
2084.7	0.03213
2086.63	0.0332
2088.56	0.03425
2090.49	0.03528
2092.42	0.03633
2094.35	0.03736
2096.28	0.0384
2098.2	0.03942
2100.13	0.04043
2102.06	0.04145
2103.99	0.04243
2105.92	0.04335
2107.85	0.04425
2109.78	0.04512
2111.7	0.046
2113.63	0.04685
2115.56	0.04769
2117.49	0.04849
2119.42	0.04929
2121.35	0.05008
2123.28	0.05089
2125.2	0.05168
2127.13	0.05251
2129.06	0.05338
2130.99	0.05428
2132.92	0.05518
2134.85	0.05608
2136.78	0.05699
2138.7	0.0579
2140.63	0.0588
2142.56	0.0597
2144.49	0.06057
2146.42	0.06145
2148.35	0.06235
2150.27	0.06327
2152.2	0.06418
2154.13	0.06508
2156.06	0.06596
2157.99	0.06682
2159.92	0.06766
2161.84	0.06852
2163.77	0.06935
2165.7	0.07019
2167.63	0.07101
2169.56	0.07184
2171.49	0.07266
2173.42	0.07345
2175.34	0.07419
2177.27	0.07492
2179.2	0.07563
2181.13	0.07636
2183.06	0.07708
2184.99	0.07779
2186.92	0.0785
2188.84	0.07924
2190.77	0.07995
2192.7	0.08065
2194.63	0.08131
2196.56	0.08195
2198.49	0.08257
2200.41	0.08318
2202.34	0.08376
2204.27	0.08431
2206.2	0.08486
2208.13	0.08539
2210.06	0.0859
2211.99	0.0864
2213.91	0.08686
2215.84	0.08731
2217.77	0.08775
2219.7	0.08818
2221.63	0.08859
2223.56	0.089
2225.49	0.08938
2227.41	0.08976
2229.34	0.09013
2231.27	0.09048
2233.2	0.09079
2235.13	0.09111
2237.06	0.09141
2238.99	0.09171
2240.91	0.09201
2242.84	0.09229
2244.77	0.09256
2246.7	0.09282
2248.63	0.09306
2250.56	0.09331
2252.49	0.09356
2254.41	0.09382
2256.34	0.09404
2258.27	0.09426
2260.2	0.09445
2262.13	0.09461
2264.06	0.09475
2265.98	0.0949
2267.91	0.09502
2269.84	0.09515
2271.77	0.09526
2273.7	0.09529
2275.63	0.09524
2277.55	0.09514
2279.48	0.09503
2281.41	0.09498
2283.34	0.09504
2285.27	0.09523
2287.2	0.09553
2289.13	0.09598
2291.05	0.0965
2292.98	0.09708
2294.91	0.09766
2296.84	0.09822
2298.77	0.09883
2300.7	0.09954
2302.62	0.10042
2304.55	0.10145
2306.48	0.10254
2308.41	0.10362
2310.34	0.10468
2312.27	0.10587
2314.2	0.10729
2316.12	0.10893
2318.05	0.11068
2319.98	0.11255
2321.91	0.11453
2323.84	0.11658
2325.77	0.11828
2327.7	0.11955
2329.62	0.12048
2331.55	0.12125
2333.48	0.12206
2335.41	0.12298
2337.34	0.12402
2339.27	0.12452
2341.2	0.12372
2343.12	0.12186
2345.05	0.11968
2346.98	0.11806
2348.91	0.11769
2350.84	0.11896
2352.77	0.12188
2354.7	0.12614
2356.62	0.13091
2358.55	0.13465
2360.48	0.13618
2362.41	0.13566
2364.34	0.13361
2366.27	0.13032
2368.2	0.12621
2370.12	0.12171
2372.05	0.11703
2373.98	0.11241
2375.91	0.10803
2377.84	0.10401
2379.76	0.10047
2381.69	0.09752
2383.62	0.09521
2385.55	0.09349
2387.48	0.09235
2389.41	0.0918
2391.34	0.09168
2393.26	0.09181
2395.19	0.09203
2397.12	0.09228
2399.05	0.09253
2400.98	0.09279
2402.91	0.09303
2404.84	0.09325
2406.76	0.09348
2408.69	0.09373
2410.62	0.09399
2412.55	0.09426
2414.48	0.09454
2416.41	0.09485
2418.34	0.09519
2420.26	0.09553
2422.19	0.0959
2424.12	0.09628
2426.05	0.09667
2427.98	0.09708
2429.91	0.09752
2431.84	0.09798
2433.76	0.09847
2435.69	0.09898
2437.62	0.09947
2439.55	0.09998
2441.48	0.10051
2443.41	0.10103
2445.33	0.10156
2447.26	0.1021
2449.19	0.10265
2451.12	0.10322
2453.05	0.10379
2454.98	0.1044
2456.91	0.10503
2458.83	0.1057
2460.76	0.10639
2462.69	0.10711
2464.62	0.10783
2466.55	0.10855
2468.48	0.10927
2470.41	0.10999
2472.33	0.11072
2474.26	0.11151
2476.19	0.11233
2478.12	0.11317
2480.05	0.11402
2481.98	0.11492
2483.9	0.11583
2485.83	0.11674
2487.76	0.11767
2489.69	0.11864
2491.62	0.11965
2493.55	0.12069
2495.47	0.12177
2497.4	0.12287
2499.33	0.12399
2501.26	0.12512
2503.19	0.12622
2505.12	0.12732
2507.05	0.12842
2508.97	0.12951
2510.9	0.13057
2512.83	0.1316
2514.76	0.13261
2516.69	0.13364
2518.62	0.13465
2520.55	0.13565
2522.47	0.13664
2524.4	0.13766
2526.33	0.13869
2528.26	0.13972
2530.19	0.14075
2532.12	0.1418
2534.05	0.14288
2535.97	0.14398
2537.9	0.14512
2539.83	0.14628
2541.76	0.14749
2543.69	0.14874
2545.62	0.15001
2547.55	0.15128
2549.47	0.15254
2551.4	0.15382
2553.33	0.15514
2555.26	0.15647
2557.19	0.15782
2559.12	0.1592
2561.04	0.16058
2562.97	0.16199
2564.9	0.16342
2566.83	0.16487
2568.76	0.16633
2570.69	0.16784
2572.61	0.16936
2574.54	0.1709
2576.47	0.17245
2578.4	0.17401
2580.33	0.1756
2582.26	0.17722
2584.19	0.17885
2586.11	0.1805
2588.04	0.18218
2589.97	0.18388
2591.9	0.18558
2593.83	0.18728
2595.76	0.18899
2597.69	0.19072
2599.61	0.19249
2601.54	0.19427
2603.47	0.19604
2605.4	0.19782
2607.33	0.19965
2609.26	0.20149
2611.18	0.20334
2613.11	0.20521
2615.04	0.20713
2616.97	0.20909
2618.9	0.2111
2620.83	0.21312
2622.76	0.21517
2624.68	0.21724
2626.61	0.21929
2628.54	0.22135
2630.47	0.22343
2632.4	0.22553
2634.33	0.22768
2636.26	0.22986
2638.18	0.23208
2640.11	0.23431
2642.04	0.23655
2643.97	0.23879
2645.9	0.24103
2647.83	0.24331
2649.76	0.24561
2651.68	0.24792
2653.61	0.25025
2655.54	0.25262
2657.47	0.255
2659.4	0.25736
2661.33	0.25973
2663.25	0.26215
2665.18	0.26459
2667.11	0.26706
2669.04	0.26955
2670.97	0.27206
2672.9	0.27458
2674.82	0.2771
2676.75	0.27957
2678.68	0.28201
2680.61	0.28446
2682.54	0.28693
2684.47	0.28938
2686.4	0.29187
2688.32	0.29439
2690.25	0.29693
2692.18	0.29948
2694.11	0.30202
2696.04	0.30455
2697.97	0.30708
2699.9	0.30962
2701.82	0.31216
2703.75	0.31471
2705.68	0.31732
2707.61	0.31994
2709.54	0.32257
2711.47	0.32519
2713.4	0.32782
2715.32	0.33041
2717.25	0.33302
2719.18	0.33564
2721.11	0.33824
2723.04	0.34084
2724.97	0.3435
2726.89	0.34615
2728.82	0.34878
2730.75	0.3514
2732.68	0.35399
2734.61	0.35655
2736.54	0.35914
2738.47	0.36175
2740.39	0.36439
2742.32	0.36709
2744.25	0.36982
2746.18	0.37253
2748.11	0.37523
2750.04	0.37792
2751.97	0.38058
2753.89	0.38321
2755.82	0.38587
2757.75	0.38856
2759.68	0.39132
2761.61	0.39412
2763.54	0.39696
2765.47	0.3998
2767.39	0.40266
2769.32	0.40554
2771.25	0.4084
2773.18	0.41127
2775.11	0.41418
2777.04	0.4171
2778.96	0.42003
2780.89	0.42295
2782.82	0.4259
2784.75	0.42885
2786.68	0.43181
2788.61	0.43477
2790.53	0.4377
2792.46	0.44065
2794.39	0.44363
2796.32	0.44663
2798.25	0.44965
2800.18	0.45272
2802.11	0.45584
2804.03	0.45902
2805.96	0.46225
2807.89	0.46549
2809.82	0.46868
2811.75	0.47184
2813.68	0.475
2815.61	0.4782
2817.53	0.48147
2819.46	0.48477
2821.39	0.4881
2823.32	0.49147
2825.25	0.49485
2827.18	0.49817
2829.11	0.50143
2831.03	0.50466
2832.96	0.50793
2834.89	0.51124
2836.82	0.5146
2838.75	0.51804
2840.68	0.52165
2842.61	0.52543
2844.53	0.52928
2846.46	0.53314
2848.39	0.5369
2850.32	0.54049
2852.25	0.54386
2854.18	0.54691
2856.1	0.54964
2858.03	0.5522
2859.96	0.5547
2861.89	0.55718
2863.82	0.55975
2865.75	0.5624
2867.68	0.56509
2869.6	0.56788
2871.53	0.57074
2873.46	0.57356
2875.39	0.57632
2877.32	0.57907
2879.25	0.58177
2881.18	0.58441
2883.1	0.58702
2885.03	0.58955
2886.96	0.59194
2888.89	0.5943
2890.82	0.59663
2892.75	0.5989
2894.67	0.60117
2896.6	0.60342
2898.53	0.60565
2900.46	0.60784
2902.39	0.60997
2904.32	0.61213
2906.24	0.61428
2908.17	0.61651
2910.1	0.61894
2912.03	0.6216
2913.96	0.62441
2915.89	0.62727
2917.82	0.63012
2919.74	0.63285
2921.67	0.6354
2923.6	0.63769
2925.53	0.63962
2927.46	0.64112
2929.39	0.64224
2931.32	0.643
2933.24	0.64339
2935.17	0.64344
2937.1	0.64321
2939.03	0.64279
2940.96	0.64226
2942.89	0.6416
2944.82	0.64086
2946.74	0.64009
2948.67	0.63937
2950.6	0.63884
2952.53	0.63846
2954.46	0.63822
2956.39	0.63806
2958.31	0.63797
2960.24	0.63791
2962.17	0.63779
2964.1	0.63763
2966.03	0.63743
2967.96	0.63715
2969.89	0.63676
2971.81	0.63629
2973.74	0.63573
2975.67	0.63514
2977.6	0.63453
2979.53	0.63396
2981.46	0.63355
2983.39	0.6332
2985.31	0.63289
2987.24	0.63267
2989.17	0.63247
2991.1	0.63231
2993.03	0.63218
2994.96	0.63213
2996.89	0.63225
2998.81	0.63248
3000.74	0.63282
3002.67	0.63317
3004.6	0.63361
3006.53	0.63419
3008.46	0.63478
3010.38	0.63529
3012.31	0.63571
3014.24	0.63621
3016.17	0.63683
3018.1	0.63743
3020.03	0.63805
3021.95	0.6387
3023.88	0.63953
3025.81	0.64045
3027.74	0.64139
3029.67	0.64225
3031.6	0.64305
3033.53	0.64387
3035.45	0.64472
3037.38	0.64554
3039.31	0.64626
3041.24	0.64702
3043.17	0.64793
3045.1	0.64881
3047.03	0.64966
3048.95	0.65056
3050.88	0.6515
3052.81	0.65245
3054.74	0.65342
3056.67	0.65439
3058.6	0.65534
3060.53	0.65637
3062.45	0.65736
3064.38	0.65826
3066.31	0.65915
3068.24	0.66007
3070.17	0.66098
3072.1	0.66193
3074.02	0.66295
3075.95	0.664
3077.88	0.66506
3079.81	0.66617
3081.74	0.66729
3083.67	0.66844
3085.59	0.66956
3087.52	0.67066
3089.45	0.67187
3091.38	0.6731
3093.31	0.6744
3095.24	0.67572
3097.17	0.67698
3099.09	0.6782
3101.02	0.67938
3102.95	0.68056
3104.88	0.68175
3106.81	0.68301
3108.74	0.68442
3110.67	0.68586
3112.59	0.68741
3114.52	0.68907
3116.45	0.69072
3118.38	0.69234
3120.31	0.69398
3122.24	0.69556
3124.16	0.69709
3126.09	0.69873
3128.02	0.70054
3129.95	0.70237
3131.88	0.70415
3133.81	0.70595
3135.74	0.7078
3137.66	0.70972
3139.59	0.7117
3141.52	0.71358
3143.45	0.71549
3145.38	0.7176
3147.31	0.71982
3149.24	0.72206
3151.16	0.72432
3153.09	0.72656
3155.02	0.72886
3156.95	0.73119
3158.88	0.73356
3160.81	0.7359
3162.74	0.73824
3164.66	0.74066
3166.59	0.74316
3168.52	0.74562
3170.45	0.74821
3172.38	0.75084
3174.31	0.75349
3176.24	0.75612
3178.16	0.75883
3180.09	0.76156
3182.02	0.76434
3183.95	0.76711
3185.88	0.76985
3187.81	0.77253
3189.73	0.77541
3191.66	0.77835
3193.59	0.78125
3195.52	0.78409
3197.45	0.78699
3199.38	0.7899
3201.3	0.79292
3203.23	0.79593
3205.16	0.7988
3207.09	0.80173
3209.02	0.8048
3210.95	0.80789
3212.88	0.81103
3214.8	0.81419
3216.73	0.81733
3218.66	0.82041
3220.59	0.8236
3222.52	0.82671
3224.45	0.82967
3226.38	0.83265
3228.3	0.83561
3230.23	0.8386
3232.16	0.84171
3234.09	0.84475
3236.02	0.84775
3237.95	0.85091
3239.88	0.85411
3241.8	0.85727
3243.73	0.86043
3245.66	0.86354
3247.59	0.86663
3249.52	0.86973
3251.45	0.87279
3253.38	0.87576
3255.3	0.87886
3257.23	0.88214
3259.16	0.88537
3261.09	0.88867
3263.02	0.89197
3264.95	0.89523
3266.87	0.8985
3268.8	0.90186
3270.73	0.90526
3272.66	0.90859
3274.59	0.91195
3276.52	0.91536
3278.45	0.91888
3280.37	0.92251
3282.3	0.92611
3284.23	0.92977
3286.16	0.93352
3288.09	0.93724
3290.02	0.94098
3291.95	0.94463
3293.87	0.94826
3295.8	0.95186
3297.73	0.95547
3299.66	0.95901
3301.59	0.96255
3303.52	0.96611
3305.44	0.96977
3307.37	0.97332
3309.3	0.97684
3311.23	0.98033
3313.16	0.98372
3315.09	0.98697
3317.01	0.9902
3318.94	0.99338
3320.87	0.99662
3322.8	0.99988
3324.73	1.00333
3326.66	1.00672
3328.59	1.01002
3330.51	1.01336
3332.44	1.01668
3334.37	1.02
3336.3	1.02341
3338.23	1.02687
3340.16	1.03037
3342.09	1.0339
3344.01	1.03759
3345.94	1.04131
3347.87	1.04522
3349.8	1.0494
3351.73	1.05385
3353.66	1.05859
3355.59	1.06344
3357.51	1.06823
3359.44	1.07301
3361.37	1.07777
3363.3	1.08257
3365.23	1.08739
3367.16	1.09231
3369.08	1.09746
3371.01	1.10296
3372.94	1.10864
3374.87	1.11411
3376.8	1.11951
3378.73	1.12506
3380.66	1.13065
3382.58	1.13599
3384.51	1.14138
3386.44	1.14688
3388.37	1.15232
3390.3	1.15788
3392.23	1.16312
3394.16	1.16792
3396.08	1.17266
3398.01	1.17726
3399.94	1.18161
3401.87	1.18564
3403.8	1.18967
3405.73	1.19356
3407.65	1.1971
3409.58	1.20054
3411.51	1.2034
3413.44	1.20606
3415.37	1.20869
3417.3	1.21094
3419.22	1.21285
3421.15	1.21449
3423.08	1.21577
3425.01	1.21657
3426.94	1.21696
3428.87	1.21697
3430.8	1.21659
3432.72	1.21621
3434.65	1.216
3436.58	1.21518
3438.51	1.21412
3440.44	1.21332
3442.37	1.21199
3444.3	1.21008
3446.22	1.20765
3448.15	1.20451
3450.08	1.20077
3452.01	1.19663
3453.94	1.19251
3455.87	1.18795
3457.8	1.18339
3459.72	1.17921
3461.65	1.17451
3463.58	1.16947
3465.51	1.16404
3467.44	1.15827
3469.37	1.15228
3471.3	1.14594
3473.22	1.13982
3475.15	1.13401
3477.08	1.12804
3479.01	1.12195
3480.94	1.11571
3482.87	1.10924
3484.79	1.1025
3486.72	1.09555
3488.65	1.08852
3490.58	1.08133
3492.51	1.07416
3494.44	1.06718
3496.36	1.06055
3498.29	1.05376
3500.22	1.04686
3502.15	1.04019
3504.08	1.03345
3506.01	1.02632
3507.94	1.01904
3509.86	1.01155
3511.79	1.00352
3513.72	0.99513
3515.65	0.98743
3517.58	0.97953
3519.51	0.97177
3521.44	0.96474
3523.36	0.95785
3525.29	0.95044
3527.22	0.94253
3529.15	0.93462
3531.08	0.92636
3533.01	0.91747
3534.93	0.90851
3536.86	0.8996
3538.79	0.89159
3540.72	0.88414
3542.65	0.87627
3544.58	0.86833
3546.51	0.86056
3548.43	0.85286
3550.36	0.84472
3552.29	0.83607
3554.22	0.82708
3556.15	0.81776
3558.08	0.80899
3560.01	0.8021
3561.93	0.79567
3563.86	0.78946
3565.79	0.78285
3567.72	0.77565
3569.65	0.76798
3571.58	0.76002
3573.51	0.75175
3575.43	0.74291
3577.36	0.73391
3579.29	0.72769
3581.22	0.72327
3583.15	0.71847
3585.08	0.71302
3587.01	0.70814
3588.93	0.70372
3590.86	0.69926
3592.79	0.69517
3594.72	0.69118
3596.65	0.68618
3598.58	0.68155
3600.5	0.67874
3602.43	0.67551
3604.36	0.67156
3606.29	0.66957
3608.22	0.66799
3610.15	0.66595
3612.07	0.66635
3614	0.66798
3615.93	0.66892
3617.86	0.66848
3619.79	0.66709
3621.72	0.66866
3623.65	0.67052
3625.57	0.67294
3627.5	0.67409
3629.43	0.67368
3631.36	0.67354
3633.29	0.67158
3635.22	0.66695
3637.15	0.65805
3639.07	0.64614
3641	0.63799
3642.93	0.63005
3644.86	0.62019
3646.79	0.6079
3648.72	0.5943
3650.64	0.57956
3652.57	0.56349
3654.5	0.54642
3656.43	0.52798
3658.36	0.50976
3660.29	0.49363
3662.22	0.48154
3664.14	0.46986
3666.07	0.45694
3668	0.44776
3669.93	0.43986
3671.86	0.43223
3673.79	0.4242
3675.72	0.41527
3677.64	0.40487
3679.57	0.39286
3681.5	0.38413
3683.43	0.37643
3685.36	0.36839
3687.29	0.36298
3689.22	0.35784
3691.14	0.35202
3693.07	0.34552
3695	0.33886
3696.93	0.33123
3698.86	0.32236
3700.79	0.31423
3702.71	0.30715
3704.64	0.30136
3706.57	0.29574
3708.5	0.28981
3710.43	0.28315
3712.36	0.27668
3714.28	0.27115
3716.21	0.26577
3718.14	0.26048
3720.07	0.2555
3722	0.25102
3723.93	0.24776
3725.86	0.24369
3727.78	0.24073
3729.71	0.23866
3731.64	0.23644
3733.57	0.23369
3735.5	0.22973
3737.43	0.22758
3739.36	0.22515
3741.28	0.22037
3743.21	0.21703
3745.14	0.21505
3747.07	0.21461
3749	0.21324
3750.93	0.21072
3752.86	0.20733
3754.78	0.20225
3756.71	0.19794
3758.64	0.19287
3760.57	0.18692
3762.5	0.18437
3764.43	0.18295
3766.36	0.18072
3768.28	0.17756
3770.21	0.17437
3772.14	0.17245
3774.07	0.16976
3776	0.16665
3777.93	0.16441
3779.85	0.16193
3781.78	0.16046
3783.71	0.15886
3785.64	0.15643
3787.57	0.15301
3789.5	0.15046
3791.43	0.14782
3793.35	0.146
3795.28	0.14582
3797.21	0.14539
3799.14	0.14536
3801.07	0.1455
3803	0.14478
3804.93	0.1424
3806.85	0.13814
3808.78	0.13548
3810.71	0.13107
3812.64	0.12858
3814.57	0.12883
3816.5	0.12791
3818.42	0.128
3820.35	0.12822
3822.28	0.12675
3824.21	0.12422
3826.14	0.12051
3828.07	0.11744
3829.99	0.11363
3831.92	0.11246
3833.85	0.1131
3835.78	0.11335
3837.71	0.11363
3839.64	0.11297
3841.57	0.11056
3843.49	0.10587
3845.42	0.10256
3847.35	0.10085
3849.28	0.10047
3851.21	0.10097
3853.14	0.10016
3855.07	0.099
3856.99	0.09843
3858.92	0.09655
3860.85	0.09208
3862.78	0.08813
3864.71	0.08705
3866.64	0.08784
3868.57	0.08828
3870.49	0.08635
3872.42	0.08354
3874.35	0.0814
3876.28	0.07938
3878.21	0.07775
3880.14	0.07534
3882.07	0.07381
3883.99	0.07253
3885.92	0.0727
3887.85	0.07179
3889.78	0.06896
3891.71	0.0669
3893.64	0.06523
3895.56	0.06357
3897.49	0.06448
3899.42	0.0648
3901.35	0.0638
3903.28	0.06323
3905.21	0.06221
3907.14	0.05931
3909.06	0.05578
3910.99	0.05293
3912.92	0.05059
3914.85	0.04876
3916.78	0.04877
3918.71	0.04884
3920.64	0.04808
3922.56	0.04681
3924.49	0.04561
3926.42	0.04422
3928.35	0.04301
3930.28	0.04192
3932.21	0.04033
3934.13	0.03821
3936.06	0.03727
3937.99	0.03599
3939.92	0.03416
3941.85	0.03282
3943.78	0.0323
3945.7	0.03188
3947.63	0.03107
3949.56	0.03005
3951.49	0.0285
3953.42	0.02692
3955.35	0.02583
3957.28	0.02426
3959.2	0.02273
3961.13	0.02158
3963.06	0.02057
3964.99	0.01947
3966.92	0.01845
3968.85	0.01751
3970.78	0.01646
3972.7	0.01529
3974.63	0.01433
3976.56	0.01325
3978.49	0.01207
3980.42	0.0107
3982.35	0.00946
3984.28	0.00829
3986.2	0.00729
3988.13	0.00641
3990.06	0.00548
3991.99	0.00449
3993.92	0.00368
3995.85	0.00256
3997.77	0.00133
3999.7	0
